# Supplementary material for: Fast Acceleration of 2D Wave Propagation Simulations Using Modern Computational Accelerators
Source: PLoS One. 2014 Jan 30;9(1):e86484. doi: 10.1371/journal.pone.0086484 (PMC3907428; doi:10.1371/journal.pone.0086484)
Supplement: Software S1 — Software Package containing all the implementations. (ZIP) [file pone.0086484.s001.zip]

Archive with 381 entries (322 files):
- SourceCodeandInputFiles-PlosONE/3-Fermi-CUDA/code/inc/dynlink/device_functions_dynlink.h
- SourceCodeandInputFiles-PlosONE/3-Fermi-CUDA/code/inc/dynlink/cuda_drvapi_dynlink_d3d.h
- SourceCodeandInputFiles-PlosONE/3-Fermi-CUDA/code/inc/dynlink/cuda_drvapi_dynlink_gl.h
- SourceCodeandInputFiles-PlosONE/3-Fermi-CUDA/code/inc/dynlink/cuda_drvapi_dynlink_cuda.h
- SourceCodeandInputFiles-PlosONE/3-Fermi-CUDA/code/inc/dynlink/common_functions_dynlink.h
- SourceCodeandInputFiles-PlosONE/3-Fermi-CUDA/code/inc/dynlink/math_functions_dbl_ptx3_dynlink.h
- SourceCodeandInputFiles-PlosONE/3-Fermi-CUDA/code/inc/dynlink/texture_fetch_functions_dynlink.h
- SourceCodeandInputFiles-PlosONE/3-Fermi-CUDA/code/inc/dynlink/channel_descriptor_dynlink.h
- SourceCodeandInputFiles-PlosONE/3-Fermi-CUDA/code/inc/dynlink/cuda_runtime_dynlink.h
- SourceCodeandInputFiles-PlosONE/3-Fermi-CUDA/code/inc/dynlink/math_functions_dynlink.h
- SourceCodeandInputFiles-PlosONE/3-Fermi-CUDA/code/inc/dynlink/cuda_texture_types_dynlink.h
- SourceCodeandInputFiles-PlosONE/3-Fermi-CUDA/code/inc/dynlink/cuda_runtime_api_dynlink.h
- SourceCodeandInputFiles-PlosONE/3-Fermi-CUDA/code/inc/dynlink/cuda_drvapi_dynlink.h
- SourceCodeandInputFiles-PlosONE/3-Fermi-CUDA/code/inc/GL/freeglut.h
- SourceCodeandInputFiles-PlosONE/3-Fermi-CUDA/code/inc/GL/glext.h
- SourceCodeandInputFiles-PlosONE/3-Fermi-CUDA/code/inc/GL/freeglut_ext.h
- SourceCodeandInputFiles-PlosONE/3-Fermi-CUDA/code/inc/GL/glxext.h
- SourceCodeandInputFiles-PlosONE/3-Fermi-CUDA/code/inc/GL/glxew.h
- SourceCodeandInputFiles-PlosONE/3-Fermi-CUDA/code/inc/GL/glew.h
- SourceCodeandInputFiles-PlosONE/3-Fermi-CUDA/code/inc/GL/glut.h
- SourceCodeandInputFiles-PlosONE/3-Fermi-CUDA/code/inc/GL/wglew.h
- SourceCodeandInputFiles-PlosONE/3-Fermi-CUDA/code/inc/GL/freeglut_std.h
- SourceCodeandInputFiles-PlosONE/3-Fermi-CUDA/code/inc/cudpp/cudpp.h
- SourceCodeandInputFiles-PlosONE/5-Kepler-CUDA/Code/inc/dynlink/device_functions_dynlink.h
- SourceCodeandInputFiles-PlosONE/5-Kepler-CUDA/Code/inc/dynlink/cuda_drvapi_dynlink_d3d.h
- SourceCodeandInputFiles-PlosONE/5-Kepler-CUDA/Code/inc/dynlink/cuda_drvapi_dynlink_gl.h
- SourceCodeandInputFiles-PlosONE/5-Kepler-CUDA/Code/inc/dynlink/cuda_drvapi_dynlink_cuda.h
- SourceCodeandInputFiles-PlosONE/5-Kepler-CUDA/Code/inc/dynlink/common_functions_dynlink.h
- SourceCodeandInputFiles-PlosONE/5-Kepler-CUDA/Code/inc/dynlink/math_functions_dbl_ptx3_dynlink.h
- SourceCodeandInputFiles-PlosONE/5-Kepler-CUDA/Code/inc/dynlink/texture_fetch_functions_dynlink.h
- SourceCodeandInputFiles-PlosONE/5-Kepler-CUDA/Code/inc/dynlink/channel_descriptor_dynlink.h
- SourceCodeandInputFiles-PlosONE/5-Kepler-CUDA/Code/inc/dynlink/cuda_runtime_dynlink.h
- SourceCodeandInputFiles-PlosONE/5-Kepler-CUDA/Code/inc/dynlink/math_functions_dynlink.h
- SourceCodeandInputFiles-PlosONE/5-Kepler-CUDA/Code/inc/dynlink/cuda_texture_types_dynlink.h
- SourceCodeandInputFiles-PlosONE/5-Kepler-CUDA/Code/inc/dynlink/cuda_runtime_api_dynlink.h
- SourceCodeandInputFiles-PlosONE/5-Kepler-CUDA/Code/inc/dynlink/cuda_drvapi_dynlink.h
- SourceCodeandInputFiles-PlosONE/5-Kepler-CUDA/Code/inc/GL/freeglut.h
- SourceCodeandInputFiles-PlosONE/5-Kepler-CUDA/Code/inc/GL/glext.h
- SourceCodeandInputFiles-PlosONE/5-Kepler-CUDA/Code/inc/GL/freeglut_ext.h
- SourceCodeandInputFiles-PlosONE/5-Kepler-CUDA/Code/inc/GL/glxext.h
- SourceCodeandInputFiles-PlosONE/5-Kepler-CUDA/Code/inc/GL/glxew.h
- SourceCodeandInputFiles-PlosONE/5-Kepler-CUDA/Code/inc/GL/glew.h
- SourceCodeandInputFiles-PlosONE/5-Kepler-CUDA/Code/inc/GL/glut.h
- SourceCodeandInputFiles-PlosONE/5-Kepler-CUDA/Code/inc/GL/wglew.h
- SourceCodeandInputFiles-PlosONE/5-Kepler-CUDA/Code/inc/GL/freeglut_std.h
- SourceCodeandInputFiles-PlosONE/5-Kepler-CUDA/Code/inc/cudpp/cudpp.h
- SourceCodeandInputFiles-PlosONE/3-Fermi-CUDA/code/inc/multithreading.h
- SourceCodeandInputFiles-PlosONE/3-Fermi-CUDA/code/inc/bank_checker.h
- SourceCodeandInputFiles-PlosONE/3-Fermi-CUDA/code/inc/rendercheck_d3d11.h
- SourceCodeandInputFiles-PlosONE/3-Fermi-CUDA/code/inc/stopwatch_base.h
- SourceCodeandInputFiles-PlosONE/3-Fermi-CUDA/code/inc/dynlink_d3d10.h
- SourceCodeandInputFiles-PlosONE/3-Fermi-CUDA/code/inc/stopwatch.h
- SourceCodeandInputFiles-PlosONE/3-Fermi-CUDA/code/inc/dynlink_d3d11.h
- SourceCodeandInputFiles-PlosONE/3-Fermi-CUDA/code/inc/drvapi_error_string.h
- SourceCodeandInputFiles-PlosONE/3-Fermi-CUDA/code/inc/nvGlutWidgets.h
- SourceCodeandInputFiles-PlosONE/3-Fermi-CUDA/code/inc/rendercheck_d3d10.h
- SourceCodeandInputFiles-PlosONE/3-Fermi-CUDA/code/inc/cuda_drvapi_dynlink_cuda.h
- SourceCodeandInputFiles-PlosONE/3-Fermi-CUDA/code/inc/cutil_inline_drvapi.h
- SourceCodeandInputFiles-PlosONE/3-Fermi-CUDA/code/inc/cuda_drvapi_dynlink.c
- SourceCodeandInputFiles-PlosONE/3-Fermi-CUDA/code/inc/cutil_inline.h
- SourceCodeandInputFiles-PlosONE/3-Fermi-CUDA/code/inc/nvShaderUtils.h
- SourceCodeandInputFiles-PlosONE/3-Fermi-CUDA/code/inc/helper_image.h
- SourceCodeandInputFiles-PlosONE/3-Fermi-CUDA/code/inc/cutil_gl_inline.h
- SourceCodeandInputFiles-PlosONE/3-Fermi-CUDA/code/inc/cuda_drvapi_dynlink_gl.h
- SourceCodeandInputFiles-PlosONE/3-Fermi-CUDA/code/inc/helper_functions.h
- SourceCodeandInputFiles-PlosONE/3-Fermi-CUDA/code/inc/paramgl.h
- SourceCodeandInputFiles-PlosONE/3-Fermi-CUDA/code/inc/sdkHelper.h
- SourceCodeandInputFiles-PlosONE/3-Fermi-CUDA/code/inc/nvMatrix.h
- SourceCodeandInputFiles-PlosONE/3-Fermi-CUDA/code/inc/helper_timer.h
- SourceCodeandInputFiles-PlosONE/3-Fermi-CUDA/code/inc/nvWidgets.h
- SourceCodeandInputFiles-PlosONE/3-Fermi-CUDA/code/inc/helper_string.h
- SourceCodeandInputFiles-PlosONE/3-Fermi-CUDA/code/inc/helper_cuda_gl.h
- SourceCodeandInputFiles-PlosONE/3-Fermi-CUDA/code/inc/cuda_drvapi_dynlink.h
- SourceCodeandInputFiles-PlosONE/3-Fermi-CUDA/code/inc/cudaHelper.h
- SourceCodeandInputFiles-PlosONE/3-Fermi-CUDA/code/inc/stopwatch_functions.h
- SourceCodeandInputFiles-PlosONE/3-Fermi-CUDA/code/inc/string_helper.h
- SourceCodeandInputFiles-PlosONE/3-Fermi-CUDA/code/inc/cutil_inline_runtime.h
- SourceCodeandInputFiles-PlosONE/3-Fermi-CUDA/code/inc/cutil_inline_bankchecker.h
- SourceCodeandInputFiles-PlosONE/3-Fermi-CUDA/code/inc/nvGLWidgets.h
- SourceCodeandInputFiles-PlosONE/3-Fermi-CUDA/code/inc/rendercheck_gl.h
- SourceCodeandInputFiles-PlosONE/3-Fermi-CUDA/code/inc/cutil_math.h
- SourceCodeandInputFiles-PlosONE/3-Fermi-CUDA/code/inc/cudaGLHelper.h
- SourceCodeandInputFiles-PlosONE/3-Fermi-CUDA/code/inc/stopwatch_base.inl
- SourceCodeandInputFiles-PlosONE/3-Fermi-CUDA/code/inc/stopwatch_linux.h
- SourceCodeandInputFiles-PlosONE/3-Fermi-CUDA/code/inc/nvVector.h
- SourceCodeandInputFiles-PlosONE/3-Fermi-CUDA/code/inc/error_checker.h
- SourceCodeandInputFiles-PlosONE/3-Fermi-CUDA/code/inc/cuda_drvapi_dynlink_d3d.h
- SourceCodeandInputFiles-PlosONE/3-Fermi-CUDA/code/inc/helper_cuda_drvapi.h
- SourceCodeandInputFiles-PlosONE/3-Fermi-CUDA/code/inc/nvMath.h
- SourceCodeandInputFiles-PlosONE/3-Fermi-CUDA/code/inc/cutil.h
- SourceCodeandInputFiles-PlosONE/3-Fermi-CUDA/code/inc/cmd_arg_reader.h
- SourceCodeandInputFiles-PlosONE/3-Fermi-CUDA/code/inc/nvQuaternion.h
- SourceCodeandInputFiles-PlosONE/3-Fermi-CUDA/code/inc/exception.h
- SourceCodeandInputFiles-PlosONE/3-Fermi-CUDA/code/inc/param.h
- SourceCodeandInputFiles-PlosONE/3-Fermi-CUDA/code/inc/cutil_gl_error.h
- SourceCodeandInputFiles-PlosONE/3-Fermi-CUDA/code/inc/helper_cuda.h
- SourceCodeandInputFiles-PlosONE/3-Fermi-CUDA/code/inc/rendercheck_d3d9.h
- SourceCodeandInputFiles-PlosONE/5-Kepler-CUDA/Code/inc/multithreading.h
- SourceCodeandInputFiles-PlosONE/5-Kepler-CUDA/Code/inc/bank_checker.h
- SourceCodeandInputFiles-PlosONE/5-Kepler-CUDA/Code/inc/rendercheck_d3d11.h
- SourceCodeandInputFiles-PlosONE/5-Kepler-CUDA/Code/inc/stopwatch_base.h
- SourceCodeandInputFiles-PlosONE/5-Kepler-CUDA/Code/inc/dynlink_d3d10.h
- SourceCodeandInputFiles-PlosONE/5-Kepler-CUDA/Code/inc/stopwatch.h
- SourceCodeandInputFiles-PlosONE/5-Kepler-CUDA/Code/inc/dynlink_d3d11.h
- SourceCodeandInputFiles-PlosONE/5-Kepler-CUDA/Code/inc/drvapi_error_string.h
- SourceCodeandInputFiles-PlosONE/5-Kepler-CUDA/Code/inc/nvGlutWidgets.h
- SourceCodeandInputFiles-PlosONE/5-Kepler-CUDA/Code/inc/rendercheck_d3d10.h
- SourceCodeandInputFiles-PlosONE/5-Kepler-CUDA/Code/inc/cuda_drvapi_dynlink_cuda.h
- SourceCodeandInputFiles-PlosONE/5-Kepler-CUDA/Code/inc/cutil_inline_drvapi.h
- SourceCodeandInputFiles-PlosONE/5-Kepler-CUDA/Code/inc/cuda_drvapi_dynlink.c
- SourceCodeandInputFiles-PlosONE/5-Kepler-CUDA/Code/inc/cutil_inline.h
- SourceCodeandInputFiles-PlosONE/5-Kepler-CUDA/Code/inc/nvShaderUtils.h
- SourceCodeandInputFiles-PlosONE/5-Kepler-CUDA/Code/inc/helper_image.h
- SourceCodeandInputFiles-PlosONE/5-Kepler-CUDA/Code/inc/cutil_gl_inline.h
- SourceCodeandInputFiles-PlosONE/5-Kepler-CUDA/Code/inc/cuda_drvapi_dynlink_gl.h
- SourceCodeandInputFiles-PlosONE/5-Kepler-CUDA/Code/inc/helper_functions.h
- SourceCodeandInputFiles-PlosONE/5-Kepler-CUDA/Code/inc/paramgl.h
- SourceCodeandInputFiles-PlosONE/5-Kepler-CUDA/Code/inc/sdkHelper.h
- SourceCodeandInputFiles-PlosONE/5-Kepler-CUDA/Code/inc/nvMatrix.h
- SourceCodeandInputFiles-PlosONE/5-Kepler-CUDA/Code/inc/helper_timer.h
- SourceCodeandInputFiles-PlosONE/5-Kepler-CUDA/Code/inc/nvWidgets.h
- SourceCodeandInputFiles-PlosONE/5-Kepler-CUDA/Code/inc/helper_string.h
- SourceCodeandInputFiles-PlosONE/5-Kepler-CUDA/Code/inc/helper_cuda_gl.h
- SourceCodeandInputFiles-PlosONE/5-Kepler-CUDA/Code/inc/cuda_drvapi_dynlink.h
- SourceCodeandInputFiles-PlosONE/5-Kepler-CUDA/Code/inc/cudaHelper.h
- SourceCodeandInputFiles-PlosONE/5-Kepler-CUDA/Code/inc/stopwatch_functions.h
- SourceCodeandInputFiles-PlosONE/5-Kepler-CUDA/Code/inc/string_helper.h
- SourceCodeandInputFiles-PlosONE/5-Kepler-CUDA/Code/inc/cutil_inline_runtime.h
- SourceCodeandInputFiles-PlosONE/5-Kepler-CUDA/Code/inc/cutil_inline_bankchecker.h
- SourceCodeandInputFiles-PlosONE/5-Kepler-CUDA/Code/inc/nvGLWidgets.h
- SourceCodeandInputFiles-PlosONE/5-Kepler-CUDA/Code/inc/rendercheck_gl.h
- SourceCodeandInputFiles-PlosONE/5-Kepler-CUDA/Code/inc/cutil_math.h
- SourceCodeandInputFiles-PlosONE/5-Kepler-CUDA/Code/inc/cudaGLHelper.h
- SourceCodeandInputFiles-PlosONE/5-Kepler-CUDA/Code/inc/stopwatch_base.inl
- SourceCodeandInputFiles-PlosONE/5-Kepler-CUDA/Code/inc/stopwatch_linux.h
- SourceCodeandInputFiles-PlosONE/5-Kepler-CUDA/Code/inc/nvVector.h
- SourceCodeandInputFiles-PlosONE/5-Kepler-CUDA/Code/inc/error_checker.h
- SourceCodeandInputFiles-PlosONE/5-Kepler-CUDA/Code/inc/cuda_drvapi_dynlink_d3d.h
- SourceCodeandInputFiles-PlosONE/5-Kepler-CUDA/Code/inc/helper_cuda_drvapi.h
- SourceCodeandInputFiles-PlosONE/5-Kepler-CUDA/Code/inc/nvMath.h
- SourceCodeandInputFiles-PlosONE/5-Kepler-CUDA/Code/inc/cutil.h
- SourceCodeandInputFiles-PlosONE/5-Kepler-CUDA/Code/inc/cmd_arg_reader.h
- SourceCodeandInputFiles-PlosONE/5-Kepler-CUDA/Code/inc/nvQuaternion.h
- SourceCodeandInputFiles-PlosONE/5-Kepler-CUDA/Code/inc/exception.h
- SourceCodeandInputFiles-PlosONE/5-Kepler-CUDA/Code/inc/param.h
- SourceCodeandInputFiles-PlosONE/5-Kepler-CUDA/Code/inc/cutil_gl_error.h
- SourceCodeandInputFiles-PlosONE/5-Kepler-CUDA/Code/inc/helper_cuda.h
- SourceCodeandInputFiles-PlosONE/5-Kepler-CUDA/Code/inc/rendercheck_d3d9.h
- SourceCodeandInputFiles-PlosONE/7-Kepler-OpenACC/code/1024/brdr2d.c
- SourceCodeandInputFiles-PlosONE/7-Kepler-OpenACC/code/1024/brdr2d.h
- SourceCodeandInputFiles-PlosONE/7-Kepler-OpenACC/code/1024/Makefile
- SourceCodeandInputFiles-PlosONE/7-Kepler-OpenACC/code/2048/brdr2d.c
- SourceCodeandInputFiles-PlosONE/7-Kepler-OpenACC/code/2048/Makefile
- SourceCodeandInputFiles-PlosONE/7-Kepler-OpenACC/code/2048/brdr2d.h
- SourceCodeandInputFiles-PlosONE/7-Kepler-OpenACC/code/512/brdr2d.c
- SourceCodeandInputFiles-PlosONE/7-Kepler-OpenACC/code/512/Makefile
- SourceCodeandInputFiles-PlosONE/7-Kepler-OpenACC/code/512/brdr2d.h
- SourceCodeandInputFiles-PlosONE/7-Kepler-OpenACC/code/256/brdr2d.c
- SourceCodeandInputFiles-PlosONE/7-Kepler-OpenACC/code/256/Makefile
- SourceCodeandInputFiles-PlosONE/7-Kepler-OpenACC/code/256/brdr2d.h
- SourceCodeandInputFiles-PlosONE/7-Kepler-OpenACC/Results/CUDA-Target-Results/1024.txt
- SourceCodeandInputFiles-PlosONE/7-Kepler-OpenACC/Results/CUDA-Target-Results/2048.txt
- SourceCodeandInputFiles-PlosONE/7-Kepler-OpenACC/Results/CUDA-Target-Results/256.txt
- SourceCodeandInputFiles-PlosONE/7-Kepler-OpenACC/Results/CUDA-Target-Results/512.txt
- SourceCodeandInputFiles-PlosONE/7-Kepler-OpenACC/Results/OpenCL-Target-Results/opencl_v13_1024.txt
- SourceCodeandInputFiles-PlosONE/7-Kepler-OpenACC/Results/OpenCL-Target-Results/opencl_v13_2048.txt
- SourceCodeandInputFiles-PlosONE/7-Kepler-OpenACC/Results/OpenCL-Target-Results/opencl_v13_256.txt
- SourceCodeandInputFiles-PlosONE/7-Kepler-OpenACC/Results/OpenCL-Target-Results/opencl_v13_512.txt
- SourceCodeandInputFiles-PlosONE/8-MIC-OpenACC/code/256/brdr2d.c
- SourceCodeandInputFiles-PlosONE/8-MIC-OpenACC/code/256/Makefile
- SourceCodeandInputFiles-PlosONE/8-MIC-OpenACC/code/256/brdr2d.h
- SourceCodeandInputFiles-PlosONE/8-MIC-OpenACC/code/512/brdr2d.c
- SourceCodeandInputFiles-PlosONE/8-MIC-OpenACC/code/512/Makefile
- SourceCodeandInputFiles-PlosONE/8-MIC-OpenACC/code/512/brdr2d.h
- SourceCodeandInputFiles-PlosONE/8-MIC-OpenACC/code/1024/brdr2d.c
- SourceCodeandInputFiles-PlosONE/8-MIC-OpenACC/code/1024/brdr2d.h
- SourceCodeandInputFiles-PlosONE/8-MIC-OpenACC/code/1024/Makefile
- SourceCodeandInputFiles-PlosONE/8-MIC-OpenACC/code/2048/brdr2d.c
- SourceCodeandInputFiles-PlosONE/8-MIC-OpenACC/code/2048/Makefile
- SourceCodeandInputFiles-PlosONE/8-MIC-OpenACC/code/2048/brdr2d.h
- SourceCodeandInputFiles-PlosONE/10-MIC-OpenMP/Code/1024/brdr2d.h
- SourceCodeandInputFiles-PlosONE/10-MIC-OpenMP/Code/1024/brdr2d-tail.c
- SourceCodeandInputFiles-PlosONE/10-MIC-OpenMP/Code/1024/brdr2dtask.dat
- SourceCodeandInputFiles-PlosONE/10-MIC-OpenMP/Code/1024/Makefile
- SourceCodeandInputFiles-PlosONE/10-MIC-OpenMP/Code/1024/brdr2d-OpenMP.c
- SourceCodeandInputFiles-PlosONE/10-MIC-OpenMP/Code/256/Makefile
- SourceCodeandInputFiles-PlosONE/10-MIC-OpenMP/Code/256/brdr2d-tail.c
- SourceCodeandInputFiles-PlosONE/10-MIC-OpenMP/Code/256/brdr2d.h
- SourceCodeandInputFiles-PlosONE/10-MIC-OpenMP/Code/256/brdr2d-OpenMP.c
- SourceCodeandInputFiles-PlosONE/10-MIC-OpenMP/Code/256/brdr2dtask.dat
- SourceCodeandInputFiles-PlosONE/10-MIC-OpenMP/Code/512/Makefile
- SourceCodeandInputFiles-PlosONE/10-MIC-OpenMP/Code/512/brdr2d-tail.c
- SourceCodeandInputFiles-PlosONE/10-MIC-OpenMP/Code/512/brdr2d.h
- SourceCodeandInputFiles-PlosONE/10-MIC-OpenMP/Code/512/brdr2dtask.dat
- SourceCodeandInputFiles-PlosONE/10-MIC-OpenMP/Code/512/brdr2d-OpenMP.c
- SourceCodeandInputFiles-PlosONE/10-MIC-OpenMP/Code/2048/Makefile
- SourceCodeandInputFiles-PlosONE/10-MIC-OpenMP/Code/2048/brdr2d-OpenMP.c
- SourceCodeandInputFiles-PlosONE/10-MIC-OpenMP/Code/2048/brdr2d-tail.c
- SourceCodeandInputFiles-PlosONE/10-MIC-OpenMP/Code/2048/brdr2dtask.dat
- SourceCodeandInputFiles-PlosONE/10-MIC-OpenMP/Code/2048/brdr2d.h
- SourceCodeandInputFiles-PlosONE/10-MIC-OpenMP/results/512/512.output2
- SourceCodeandInputFiles-PlosONE/10-MIC-OpenMP/results/512/512.output5
- SourceCodeandInputFiles-PlosONE/10-MIC-OpenMP/results/512/512.output1
- SourceCodeandInputFiles-PlosONE/10-MIC-OpenMP/results/512/512.output4
- SourceCodeandInputFiles-PlosONE/10-MIC-OpenMP/results/512/512.output3
- SourceCodeandInputFiles-PlosONE/10-MIC-OpenMP/results/2048/2048.output1
- SourceCodeandInputFiles-PlosONE/10-MIC-OpenMP/results/2048/2048.output2
- SourceCodeandInputFiles-PlosONE/10-MIC-OpenMP/results/2048/2048.output4
- SourceCodeandInputFiles-PlosONE/10-MIC-OpenMP/results/2048/2048.output3
- SourceCodeandInputFiles-PlosONE/10-MIC-OpenMP/results/256/256.output5
- SourceCodeandInputFiles-PlosONE/10-MIC-OpenMP/results/256/256.output2
- SourceCodeandInputFiles-PlosONE/10-MIC-OpenMP/results/256/256.output1
- SourceCodeandInputFiles-PlosONE/10-MIC-OpenMP/results/256/256.output3
- SourceCodeandInputFiles-PlosONE/10-MIC-OpenMP/results/256/256.output4
- SourceCodeandInputFiles-PlosONE/10-MIC-OpenMP/results/1024/1024.output5
- SourceCodeandInputFiles-PlosONE/10-MIC-OpenMP/results/1024/1024.output12
- SourceCodeandInputFiles-PlosONE/10-MIC-OpenMP/results/1024/1024.output2
- SourceCodeandInputFiles-PlosONE/10-MIC-OpenMP/results/1024/1024.output8
- SourceCodeandInputFiles-PlosONE/10-MIC-OpenMP/results/1024/1024.output6
- SourceCodeandInputFiles-PlosONE/10-MIC-OpenMP/results/1024/1024.output1
- SourceCodeandInputFiles-PlosONE/10-MIC-OpenMP/results/1024/1024.output11
- SourceCodeandInputFiles-PlosONE/10-MIC-OpenMP/results/1024/1024.output9
- SourceCodeandInputFiles-PlosONE/10-MIC-OpenMP/results/1024/1024.output3
- SourceCodeandInputFiles-PlosONE/10-MIC-OpenMP/results/1024/1024.output13
- SourceCodeandInputFiles-PlosONE/10-MIC-OpenMP/results/1024/1024.output4
- SourceCodeandInputFiles-PlosONE/10-MIC-OpenMP/results/1024/1024.output10
- SourceCodeandInputFiles-PlosONE/10-MIC-OpenMP/results/1024/1024.output7
- SourceCodeandInputFiles-PlosONE/1-CPU-SequentialC/code/brdr2d.c
- SourceCodeandInputFiles-PlosONE/1-CPU-SequentialC/code/brdr2d.h
- SourceCodeandInputFiles-PlosONE/1-CPU-SequentialC/code/brdr2dequations.c
- SourceCodeandInputFiles-PlosONE/1-CPU-SequentialC/code/brdr2dinout.c
- SourceCodeandInputFiles-PlosONE/1-CPU-SequentialC/code/Makefile
- SourceCodeandInputFiles-PlosONE/1-CPU-SequentialC/results/256.out
- SourceCodeandInputFiles-PlosONE/1-CPU-SequentialC/results/512.out
- SourceCodeandInputFiles-PlosONE/1-CPU-SequentialC/results/1024.out
- SourceCodeandInputFiles-PlosONE/1-CPU-SequentialC/results/2048.out
- SourceCodeandInputFiles-PlosONE/2-CPU-OpenMP/code/brdr2dequations.c
- SourceCodeandInputFiles-PlosONE/2-CPU-OpenMP/code/brdr2dinout.c
- SourceCodeandInputFiles-PlosONE/2-CPU-OpenMP/code/Makefile
- SourceCodeandInputFiles-PlosONE/2-CPU-OpenMP/code/brdr2d.h
- SourceCodeandInputFiles-PlosONE/2-CPU-OpenMP/code/brdr2d.c
- SourceCodeandInputFiles-PlosONE/2-CPU-OpenMP/results/256.out
- SourceCodeandInputFiles-PlosONE/2-CPU-OpenMP/results/512.out
- SourceCodeandInputFiles-PlosONE/2-CPU-OpenMP/results/1024.out
- SourceCodeandInputFiles-PlosONE/2-CPU-OpenMP/results/2048.out
- SourceCodeandInputFiles-PlosONE/3-Fermi-CUDA/code/brdr2dinout.c
- SourceCodeandInputFiles-PlosONE/3-Fermi-CUDA/code/Makefile_bak
- SourceCodeandInputFiles-PlosONE/3-Fermi-CUDA/code/cuPrintf.cuh
- SourceCodeandInputFiles-PlosONE/3-Fermi-CUDA/code/cuPrintf.cu
- SourceCodeandInputFiles-PlosONE/3-Fermi-CUDA/code/Makefile
- SourceCodeandInputFiles-PlosONE/3-Fermi-CUDA/code/brdr2d_kernel.cu
- SourceCodeandInputFiles-PlosONE/3-Fermi-CUDA/code/brdr2d.h
- SourceCodeandInputFiles-PlosONE/3-Fermi-CUDA/code/brdr2d.cu
- SourceCodeandInputFiles-PlosONE/3-Fermi-CUDA/code/brdr2d.exe
- SourceCodeandInputFiles-PlosONE/3-Fermi-CUDA/results/single_Fermi_1024.out
- SourceCodeandInputFiles-PlosONE/3-Fermi-CUDA/results/single_Fermi_2048.out
- SourceCodeandInputFiles-PlosONE/3-Fermi-CUDA/results/single_Fermi_256.out
- SourceCodeandInputFiles-PlosONE/3-Fermi-CUDA/results/single_Fermi_512.out
- SourceCodeandInputFiles-PlosONE/4-Fermi-OpenCL/code/brdr2d.cl
- SourceCodeandInputFiles-PlosONE/4-Fermi-OpenCL/code/brdr2d.c
- SourceCodeandInputFiles-PlosONE/4-Fermi-OpenCL/code/Makefile
- SourceCodeandInputFiles-PlosONE/4-Fermi-OpenCL/code/brdr2d.h
- SourceCodeandInputFiles-PlosONE/4-Fermi-OpenCL/code/brdr2dinout.c
- SourceCodeandInputFiles-PlosONE/4-Fermi-OpenCL/code/brdr2d.exe
- SourceCodeandInputFiles-PlosONE/4-Fermi-OpenCL/results/single_Fermi_1024.out
- SourceCodeandInputFiles-PlosONE/4-Fermi-OpenCL/results/single_Fermi_2048.out
- SourceCodeandInputFiles-PlosONE/4-Fermi-OpenCL/results/single_Fermi_256.out
- SourceCodeandInputFiles-PlosONE/4-Fermi-OpenCL/results/single_Fermi_512.out
- SourceCodeandInputFiles-PlosONE/5-Kepler-CUDA/Code/brdr2dinout.c
- SourceCodeandInputFiles-PlosONE/5-Kepler-CUDA/Code/cuPrintf.cuh
- SourceCodeandInputFiles-PlosONE/5-Kepler-CUDA/Code/cuPrintf.cu
- SourceCodeandInputFiles-PlosONE/5-Kepler-CUDA/Code/brdr2d.exe
- SourceCodeandInputFiles-PlosONE/5-Kepler-CUDA/Code/brdr2d_kernel.cu
- SourceCodeandInputFiles-PlosONE/5-Kepler-CUDA/Code/brdr2d.h
- SourceCodeandInputFiles-PlosONE/5-Kepler-CUDA/Code/brdr2d.cu
- SourceCodeandInputFiles-PlosONE/5-Kepler-CUDA/Code/Makefile
- SourceCodeandInputFiles-PlosONE/5-Kepler-CUDA/Results/256_128_1.txt
- SourceCodeandInputFiles-PlosONE/5-Kepler-CUDA/Results/512_128_1.txt
- SourceCodeandInputFiles-PlosONE/5-Kepler-CUDA/Results/1024_128_1.txt
- SourceCodeandInputFiles-PlosONE/5-Kepler-CUDA/Results/2048_128_1.txt
- SourceCodeandInputFiles-PlosONE/6-Kepler-OpenCL/Code/brdr2d.cl
- SourceCodeandInputFiles-PlosONE/6-Kepler-OpenCL/Code/brdr2d.c
- SourceCodeandInputFiles-PlosONE/6-Kepler-OpenCL/Code/Makefile
- SourceCodeandInputFiles-PlosONE/6-Kepler-OpenCL/Code/brdr2d.h
- SourceCodeandInputFiles-PlosONE/6-Kepler-OpenCL/Code/brdr2d.exe
- SourceCodeandInputFiles-PlosONE/6-Kepler-OpenCL/Code/brdr2dinout.c
- SourceCodeandInputFiles-PlosONE/6-Kepler-OpenCL/Results/256_128_1.txt
- SourceCodeandInputFiles-PlosONE/6-Kepler-OpenCL/Results/512_128_1.txt
- SourceCodeandInputFiles-PlosONE/6-Kepler-OpenCL/Results/1024_128_1.txt
- SourceCodeandInputFiles-PlosONE/6-Kepler-OpenCL/Results/2048_128_1.txt
- SourceCodeandInputFiles-PlosONE/8-MIC-OpenACC/results/1024.txt
- SourceCodeandInputFiles-PlosONE/8-MIC-OpenACC/results/2048.txt
- SourceCodeandInputFiles-PlosONE/8-MIC-OpenACC/results/256.txt
- SourceCodeandInputFiles-PlosONE/8-MIC-OpenACC/results/512.txt
- SourceCodeandInputFiles-PlosONE/9-MIC-OpenCL/Code/brdr2dinout.c
- SourceCodeandInputFiles-PlosONE/9-MIC-OpenCL/Code/brdr2d.c
- SourceCodeandInputFiles-PlosONE/9-MIC-OpenCL/Code/brdr2d.cl
- SourceCodeandInputFiles-PlosONE/9-MIC-OpenCL/Code/brdr2d.exe
- SourceCodeandInputFiles-PlosONE/9-MIC-OpenCL/Code/brdr2d.h
- SourceCodeandInputFiles-PlosONE/9-MIC-OpenCL/Code/Makefile
[truncated: 81 more entries]
