# Supplementary material for: Fast Acceleration of 2D Wave Propagation Simulations Using Modern Computational Accelerators
Source: PLoS One. 2014 Jan 30;9(1):e86484. doi: 10.1371/journal.pone.0086484 (PMC3907428; doi:10.1371/journal.pone.0086484)
Supplement: Software S1 — Software Package containing all the implementations. (ZIP) [file pone.0086484.s001.zip › SourceCodeandInputFiles-PlosONE/3-Fermi-CUDA/code/inc/dynlink/cuda_drvapi_dynlink_d3d.h]

/*
 * Copyright 1993-2010 NVIDIA Corporation.  All rights reserved.
 *
 * Please refer to the NVIDIA end user license agreement (EULA) associated
 * with this source code for terms and conditions that govern your use of
 * this software. Any use, reproduction, disclosure, or distribution of
 * this software and related documentation outside the terms of the EULA
 * is strictly prohibited.
 *
 */

#ifndef __cuda_drvapi_dynlink_d3d_h__
#define __cuda_drvapi_dynlink_d3d_h__

#if defined(_WIN32)
	#pragma warning(disable: 4312)

    #if defined (CUDA_INIT_D3D9) || defined(CUDA_INIT_D3D10) || defined(CUDA_INIT_D3D11)
		#include <Windows.h>
		#include <mmsystem.h>
    #endif

	#ifdef CUDA_INIT_D3D9
		#include <d3dx9.h>
		#pragma warning( disable : 4996 ) // disable deprecated warning 
		#include <strsafe.h>
		#pragma warning( default : 4996 )

		/**
		 * CUDA 2.x compatibility - Flags to register a D3D9 graphics resource
		 */
		typedef enum CUd3d9register_flags_enum {
			CU_D3D9_REGISTER_FLAGS_NONE  = 0x00,
			CU_D3D9_REGISTER_FLAGS_ARRAY = 0x01,
		} CUd3d9register_flags;

		/**
		 * CUDA 2.x compatibility - Flags for D3D9 mapping and unmapping interop resources
		 */
		typedef enum CUd3d9map_flags_enum {
			CU_D3D9_MAPRESOURCE_FLAGS_NONE         = 0x00,
			CU_D3D9_MAPRESOURCE_FLAGS_READONLY     = 0x01,
			CU_D3D9_MAPRESOURCE_FLAGS_WRITEDISCARD = 0x02,    
		} CUd3d9map_flags;

		// D3D9/CUDA interop (CUDA 1.x compatible API). These functions are deprecated, please use the ones below
		typedef CUresult CUDAAPI tcuD3D9Begin( IDirect3DDevice9 *pDevice );
		typedef CUresult CUDAAPI tcuD3D9End( void );
		typedef CUresult CUDAAPI tcuD3D9RegisterVertexBuffer( IDirect3DVertexBuffer9 *pVB );
		typedef CUresult CUDAAPI tcuD3D9MapVertexBuffer( CUdeviceptr *pDevPtr, unsigned int *pSize, IDirect3DVertexBuffer9 *pVB );
		typedef CUresult CUDAAPI tcuD3D9UnmapVertexBuffer( IDirect3DVertexBuffer9 *pVB );
		typedef CUresult CUDAAPI tcuD3D9UnregisterVertexBuffer( IDirect3DVertexBuffer9 *pVB );

		// D3D9/CUDA interop (CUDA 2.x compatible)
		typedef CUresult CUDAAPI tcuD3D9GetDirect3DDevice( IDirect3DDevice9 **ppD3DDevice );
		typedef CUresult CUDAAPI tcuD3D9RegisterResource( IDirect3DResource9 *pResource, unsigned int Flags );
		typedef CUresult CUDAAPI tcuD3D9UnregisterResource( IDirect3DResource9 *pResource );

		typedef CUresult CUDAAPI tcuD3D9MapResources( unsigned int count, IDirect3DResource9 **ppResource );
		typedef CUresult CUDAAPI tcuD3D9UnmapResources( unsigned int count, IDirect3DResource9 **ppResource );
		typedef CUresult CUDAAPI tcuD3D9ResourceSetMapFlags( IDirect3DResource9 *pResource, unsigned int Flags ); 

		typedef CUresult CUDAAPI tcuD3D9ResourceGetSurfaceDimensions( unsigned int *pWidth, unsigned int *pHeight, unsigned int *pDepth, IDirect3DResource9 *pResource, unsigned int Face, unsigned int Level );
		typedef CUresult CUDAAPI tcuD3D9ResourceGetMappedArray( CUarray *pArray, IDirect3DResource9 *pResource, unsigned int Face, unsigned int Level );
		typedef CUresult CUDAAPI tcuD3D9ResourceGetMappedPointer( CUdeviceptr *pDevPtr, IDirect3DResource9 *pResource, unsigned int Face, unsigned int Level );
		typedef CUresult CUDAAPI tcuD3D9ResourceGetMappedSize( unsigned int *pSize, IDirect3DResource9 *pResource, unsigned int Face, unsigned int Level );
		typedef CUresult CUDAAPI tcuD3D9ResourceGetMappedPitch( unsigned int *pPitch, unsigned int *pPitchSlice, IDirect3DResource9 *pResource, unsigned int Face, unsigned int Level );

		// D3D9/CUDA interop (CUDA 2.0+)
		typedef CUresult CUDAAPI tcuD3D9GetDevice( CUdevice *pCudaDevice, const char *pszAdapterName);
		typedef CUresult CUDAAPI tcuD3D9CtxCreate( CUcontext *pCtx, CUdevice *pCudaDevice, unsigned int Flags, IDirect3DDevice9 *pD3DDevice );
		typedef CUresult CUDAAPI tcuGraphicsD3D9RegisterResource( CUgraphicsResource *pCudaResource, IDirect3DResource9 *pD3DResource, unsigned int Flags );
	#endif

	#ifdef CUDA_INIT_D3D10
        #include <dxgi.h>
        #include <d3d10_1.h>
        #include <d3d10.h>
        #include <d3dx10.h>

		#pragma warning( disable : 4996 ) // disable deprecated warning 
		#include <strsafe.h>
		#pragma warning( default : 4996 )

		// D3D11/CUDA interop (CUDA 3.0)
		typedef CUresult CUDAAPI tcuD3D10GetDevice( CUdevice *pCudaDevice, IDXGIAdapter *pAdapter );
		typedef CUresult CUDAAPI tcuD3D10CtxCreate( CUcontext *pCtx, CUdevice *pCudaDevice, unsigned int Flags, ID3D10Device *pD3DDevice );
		typedef CUresult CUDAAPI tcuGraphicsD3D10RegisterResource( CUgraphicsResource *pCudaResource, ID3D10Resource *pD3DResource, unsigned int Flags );
	#endif // CUDA_INIT_D3D10

	#ifdef CUDA_INIT_D3D11
        #include <dxgi.h>
        #include <d3d11.h>
        #include <d3dx11.h>

		#pragma warning( disable : 4996 ) // disable deprecated warning 
		#include <strsafe.h>
		#pragma warning( default : 4996 )

		// D3D11/CUDA interop (CUDA 3.0)
		typedef CUresult CUDAAPI tcuD3D11GetDevice( CUdevice *pCudaDevice, IDXGIAdapter *pAdapter );
		typedef CUresult CUDAAPI tcuD3D11CtxCreate( CUcontext *pCtx, CUdevice *pCudaDevice, unsigned int Flags, ID3D11Device *pD3DDevice );
		typedef CUresult CUDAAPI tcuGraphicsD3D11RegisterResource( CUgraphicsResource *pCudaResource, ID3D11Resource *pD3DResource, unsigned int Flags );
	#endif // CUDA_INIT_D3D11

#endif // WIN32

#endif // __cuda_drvapi_dynlink_cuda_d3d_h__
