# Supplementary material for: Fast Acceleration of 2D Wave Propagation Simulations Using Modern Computational Accelerators
Source: PLoS One. 2014 Jan 30;9(1):e86484. doi: 10.1371/journal.pone.0086484 (PMC3907428; doi:10.1371/journal.pone.0086484)
Supplement: Software S1 — Software Package containing all the implementations. (ZIP) [file pone.0086484.s001.zip › SourceCodeandInputFiles-PlosONE/3-Fermi-CUDA/code/inc/dynlink/cuda_drvapi_dynlink_gl.h]

/*
 * Copyright 1993-2010 NVIDIA Corporation.  All rights reserved.
 *
 * Please refer to the NVIDIA end user license agreement (EULA) associated
 * with this source code for terms and conditions that govern your use of
 * this software. Any use, reproduction, disclosure, or distribution of
 * this software and related documentation outside the terms of the EULA
 * is strictly prohibited.
 *
 */

#ifndef __cuda_drvapi_dynlink_cuda_gl_h__
#define __cuda_drvapi_dynlink_cuda_gl_h__

#ifdef CUDA_INIT_OPENGL

	#ifdef _WIN32
	#  define WINDOWS_LEAN_AND_MEAN
	#  define NOMINMAX
	#  include <windows.h>
	#endif

	// includes, system
	#include <stdlib.h>
	#include <stdio.h>
	#include <string.h>
	#include <math.h>

	// includes, GL
	#include <GL/glew.h>

	#if defined (__APPLE__) || defined(MACOSX)
	#include <GLUT/glut.h>
	#else
	#include <GL/freeglut.h>
	#endif
		        
		/************************************
		 **
		 **    OpenGL Graphics/Interop
		 **
		 ***********************************/

		// OpenGL/CUDA interop (CUDA 2.0+)
		typedef CUresult CUDAAPI tcuGLCtxCreate( CUcontext *pCtx, unsigned int Flags, CUdevice device );
		typedef CUresult CUDAAPI tcuGraphicsGLRegisterBuffer( CUgraphicsResource *pCudaResource, GLuint buffer, unsigned int Flags );
		typedef CUresult CUDAAPI tcuGraphicsGLRegisterImage( CUgraphicsResource *pCudaResource, GLuint image, GLenum target, unsigned int Flags );

	#ifdef _WIN32
        #include <GL/wglext.h>
		// WIN32
		typedef CUresult CUDAAPI tcuWGLGetDevice( CUdevice *pDevice, HGPUNV hGpu );
	#endif

#endif // CUDA_INIT_OPENGL

#endif // __cuda_drvapi_dynlink_cuda_gl_h__
