# Supplementary material for: Fast Acceleration of 2D Wave Propagation Simulations Using Modern Computational Accelerators
Source: PLoS One. 2014 Jan 30;9(1):e86484. doi: 10.1371/journal.pone.0086484 (PMC3907428; doi:10.1371/journal.pone.0086484)
Supplement: Software S1 — Software Package containing all the implementations. (ZIP) [file pone.0086484.s001.zip › SourceCodeandInputFiles-PlosONE/3-Fermi-CUDA/code/inc/dynlink/common_functions_dynlink.h]

/*
 * Copyright 1993-2010 NVIDIA Corporation.  All rights reserved.
 *
 * Please refer to the NVIDIA end user license agreement (EULA) associated
 * with this source code for terms and conditions that govern your use of
 * this software. Any use, reproduction, disclosure, or distribution of
 * this software and related documentation outside the terms of the EULA
 * is strictly prohibited.
 *
 */

#if !defined(__COMMON_FUNCTIONS_H__)
#define __COMMON_FUNCTIONS_H__

/*******************************************************************************
*                                                                              *
*                                                                              *
*                                                                              *
*******************************************************************************/

#if defined(__cplusplus) && defined(__CUDACC__)

#include "host_defines.h"

#include <time.h>
#include <string.h>

extern "C"
{

/*DEVICE_BUILTIN*/
extern __host__ __device__ clock_t clock(void) __THROW;

/*DEVICE_BUILTIN*/
extern __host__ __device__ void *memset(void *s, int c, size_t n) __THROW;

/*DEVICE_BUILTIN*/
extern __host__ __device__ void *memcpy(void *d, const void *s, size_t n) __THROW;

}

#elif !defined(__CUDACC__)

#include "crt/func_macro.h"

__device_func__(clock_t __cuda_clock(void))
{
  return clock();
}

__device_func__(void *__cuda_memset(void *s, int c, size_t n))
{
  return memset(s, c, n);
}

__device_func__(void *__cuda_memcpy(void *d, const void *s, size_t n))
{
  return memcpy(d, s, n);
}

#endif /* __cplusplus && __CUDACC__ */

/*******************************************************************************
*                                                                              *
*                                                                              *
*                                                                              *
*******************************************************************************/

#include "math_functions_dynlink.h"

#endif /* !__COMMON_FUNCTIONS_H__ */
