# Supplementary material for: Fast Acceleration of 2D Wave Propagation Simulations Using Modern Computational Accelerators
Source: PLoS One. 2014 Jan 30;9(1):e86484. doi: 10.1371/journal.pone.0086484 (PMC3907428; doi:10.1371/journal.pone.0086484)
Supplement: Software S1 — Software Package containing all the implementations. (ZIP) [file pone.0086484.s001.zip › SourceCodeandInputFiles-PlosONE/3-Fermi-CUDA/code/inc/dynlink/texture_fetch_functions_dynlink.h]

/*
 * Copyright 1993-2010 NVIDIA Corporation.  All rights reserved.
 *
 * Please refer to the NVIDIA end user license agreement (EULA) associated
 * with this source code for terms and conditions that govern your use of
 * this software. Any use, reproduction, disclosure, or distribution of
 * this software and related documentation outside the terms of the EULA
 * is strictly prohibited.
 *
 */

#if !defined(__TEXTURE_FETCH_FUNCTIONS_H__)
#define __TEXTURE_FETCH_FUNCTIONS_H__

#if defined(__cplusplus) && defined(__CUDACC__)

/*******************************************************************************
*                                                                              *
*                                                                              *
*                                                                              *
*******************************************************************************/

#include "cuda_texture_types_dynlink.h"
#include "host_defines.h"
#include "texture_types.h"
#include "vector_functions.h"
#include "vector_types.h"

/*******************************************************************************
*                                                                              *
*                                                                              *
*                                                                              *
*******************************************************************************/

/*DEVICE_BUILTIN*/
template<class T, enum cudaTextureReadMode readMode> extern __device__  uint4 __utexfetchi(texture<T, 1, readMode> t, int4 i);
/*DEVICE_BUILTIN*/
template<class T, enum cudaTextureReadMode readMode> extern __device__   int4 __itexfetchi(texture<T, 1, readMode> t, int4 i);
/*DEVICE_BUILTIN*/
template<class T, enum cudaTextureReadMode readMode> extern __device__ float4 __ftexfetchi(texture<T, 1, readMode> t, int4 i);

/*DEVICE_BUILTIN*/
template<class T, int dim, enum cudaTextureReadMode readMode> extern __device__  uint4 __utexfetch(texture<T, dim, readMode> t, float4 i, int d = dim);
/*DEVICE_BUILTIN*/
template<class T, int dim, enum cudaTextureReadMode readMode> extern __device__   int4 __itexfetch(texture<T, dim, readMode> t, float4 i, int d = dim);
/*DEVICE_BUILTIN*/
template<class T, int dim, enum cudaTextureReadMode readMode> extern __device__ float4 __ftexfetch(texture<T, dim, readMode> t, float4 i, int d = dim);

/*******************************************************************************
*                                                                              *
*                                                                              *
*                                                                              *
*******************************************************************************/

static __inline__ __device__ char tex1Dfetch(texture<char, 1, cudaReadModeElementType> t, int x)
{
#if __SIGNED_CHARS__
  int4 v  = __itexfetchi(t, make_int4(x, 0, 0, 0));
#else
  uint4 v = __utexfetchi(t, make_int4(x, 0, 0, 0));
#endif

  return (char)v.x;
}

static __inline__ __device__ signed char tex1Dfetch(texture<signed char, 1, cudaReadModeElementType> t, int x)
{
  int4 v = __itexfetchi(t, make_int4(x, 0, 0, 0));

  return (signed char)v.x;
}

static __inline__ __device__ unsigned char tex1Dfetch(texture<unsigned char, 1, cudaReadModeElementType> t, int x)
{
  uint4 v = __utexfetchi(t, make_int4(x, 0, 0, 0));

  return (unsigned char)v.x;
}

static __inline__ __device__ char1 tex1Dfetch(texture<char1, 1, cudaReadModeElementType> t, int x)
{
  int4 v = __itexfetchi(t, make_int4(x, 0, 0, 0));

  return make_char1(v.x);
}

static __inline__ __device__ uchar1 tex1Dfetch(texture<uchar1, 1, cudaReadModeElementType> t, int x)
{
  uint4 v = __utexfetchi(t, make_int4(x, 0, 0, 0));

  return make_uchar1(v.x);
}

static __inline__ __device__ char2 tex1Dfetch(texture<char2, 1, cudaReadModeElementType> t, int x)
{
  int4 v = __itexfetchi(t, make_int4(x, 0, 0, 0));

  return make_char2(v.x, v.y);
}

static __inline__ __device__ uchar2 tex1Dfetch(texture<uchar2, 1, cudaReadModeElementType> t, int x)
{
  uint4 v = __utexfetchi(t, make_int4(x, 0, 0, 0));

  return make_uchar2(v.x, v.y);
}

static __inline__ __device__ char4 tex1Dfetch(texture<char4, 1, cudaReadModeElementType> t, int x)
{
  int4 v = __itexfetchi(t, make_int4(x, 0, 0, 0));

  return make_char4(v.x, v.y, v.z, v.w);
}

static __inline__ __device__ uchar4 tex1Dfetch(texture<uchar4, 1, cudaReadModeElementType> t, int x)
{
  uint4 v = __utexfetchi(t, make_int4(x, 0, 0, 0));

  return make_uchar4(v.x, v.y, v.z, v.w);
}

/*******************************************************************************
*                                                                              *
*                                                                              *
*                                                                              *
*******************************************************************************/

static __inline__ __device__ short tex1Dfetch(texture<short, 1, cudaReadModeElementType> t, int x)
{
  int4 v = __itexfetchi(t, make_int4(x, 0, 0, 0));

  return (short)v.x;
}

static __inline__ __device__ unsigned short tex1Dfetch(texture<unsigned short, 1, cudaReadModeElementType> t, int x)
{
  uint4 v = __utexfetchi(t, make_int4(x, 0, 0, 0));

  return (unsigned short)v.x;
}

static __inline__ __device__ short1 tex1Dfetch(texture<short1, 1, cudaReadModeElementType> t, int x)
{
  int4 v = __itexfetchi(t, make_int4(x, 0, 0, 0));

  return make_short1(v.x);
}

static __inline__ __device__ ushort1 tex1Dfetch(texture<ushort1, 1, cudaReadModeElementType> t, int x)
{
  uint4 v = __utexfetchi(t, make_int4(x, 0, 0, 0));

  return make_ushort1(v.x);
}

static __inline__ __device__ short2 tex1Dfetch(texture<short2, 1, cudaReadModeElementType> t, int x)
{
  int4 v = __itexfetchi(t, make_int4(x, 0, 0, 0));

  return make_short2(v.x, v.y);
}

static __inline__ __device__ ushort2 tex1Dfetch(texture<ushort2, 1, cudaReadModeElementType> t, int x)
{
  uint4 v = __utexfetchi(t, make_int4(x, 0, 0, 0));

  return make_ushort2(v.x, v.y);
}

static __inline__ __device__ short4 tex1Dfetch(texture<short4, 1, cudaReadModeElementType> t, int x)
{
  int4 v = __itexfetchi(t, make_int4(x, 0, 0, 0));

  return make_short4(v.x, v.y, v.z, v.w);
}

static __inline__ __device__ ushort4 tex1Dfetch(texture<ushort4, 1, cudaReadModeElementType> t, int x)
{
  uint4 v = __utexfetchi(t, make_int4(x, 0, 0, 0));

  return make_ushort4(v.x, v.y, v.z, v.w);
}

/*******************************************************************************
*                                                                              *
*                                                                              *
*                                                                              *
*******************************************************************************/

static __inline__ __device__ int tex1Dfetch(texture<int, 1, cudaReadModeElementType> t, int x)
{
  int4 v = __itexfetchi(t, make_int4(x, 0, 0, 0));

  return (int)v.x;
}

static __inline__ __device__ unsigned int tex1Dfetch(texture<unsigned int, 1, cudaReadModeElementType> t, int x)
{
  uint4 v = __utexfetchi(t, make_int4(x, 0, 0, 0));

  return (unsigned int)v.x;
}

static __inline__ __device__ int1 tex1Dfetch(texture<int1, 1, cudaReadModeElementType> t, int x)
{
  int4 v = __itexfetchi(t, make_int4(x, 0, 0, 0));

  return make_int1(v.x);
}

static __inline__ __device__ uint1 tex1Dfetch(texture<uint1, 1, cudaReadModeElementType> t, int x)
{
  uint4 v = __utexfetchi(t, make_int4(x, 0, 0, 0));

  return make_uint1(v.x);
}

static __inline__ __device__ int2 tex1Dfetch(texture<int2, 1, cudaReadModeElementType> t, int x)
{
  int4 v = __itexfetchi(t, make_int4(x, 0, 0, 0));

  return make_int2(v.x, v.y);
}

static __inline__ __device__ uint2 tex1Dfetch(texture<uint2, 1, cudaReadModeElementType> t, int x)
{
  uint4 v = __utexfetchi(t, make_int4(x, 0, 0, 0));

  return make_uint2(v.x, v.y);
}

static __inline__ __device__ int4 tex1Dfetch(texture<int4, 1, cudaReadModeElementType> t, int x)
{
  int4 v = __itexfetchi(t, make_int4(x, 0, 0, 0));

  return make_int4(v.x, v.y, v.z, v.w);
}

static __inline__ __device__ uint4 tex1Dfetch(texture<uint4, 1, cudaReadModeElementType> t, int x)
{
  uint4 v = __utexfetchi(t, make_int4(x, 0, 0, 0));

  return make_uint4(v.x, v.y, v.z, v.w);
}

#if !defined(__LP64__)

/*******************************************************************************
*                                                                              *
*                                                                              *
*                                                                              *
*******************************************************************************/

static __inline__ __device__ long tex1Dfetch(texture<long, 1, cudaReadModeElementType> t, int x)
{
  int4 v = __itexfetchi(t, make_int4(x, 0, 0, 0));

  return (long)v.x;
}

static __inline__ __device__ unsigned long tex1Dfetch(texture<unsigned long, 1, cudaReadModeElementType> t, int x)
{
  uint4 v = __utexfetchi(t, make_int4(x, 0, 0, 0));

  return (unsigned long)v.x;
}

static __inline__ __device__ long1 tex1Dfetch(texture<long1, 1, cudaReadModeElementType> t, int x)
{
  int4 v = __itexfetchi(t, make_int4(x, 0, 0, 0));

  return make_long1(v.x);
}

static __inline__ __device__ ulong1 tex1Dfetch(texture<ulong1, 1, cudaReadModeElementType> t, int x)
{
  uint4 v = __utexfetchi(t, make_int4(x, 0, 0, 0));

  return make_ulong1(v.x);
}

static __inline__ __device__ long2 tex1Dfetch(texture<long2, 1, cudaReadModeElementType> t, int x)
{
  int4 v = __itexfetchi(t, make_int4(x, 0, 0, 0));

  return make_long2(v.x, v.y);
}

static __inline__ __device__ ulong2 tex1Dfetch(texture<ulong2, 1, cudaReadModeElementType> t, int x)
{
  uint4 v = __utexfetchi(t, make_int4(x, 0, 0, 0));

  return make_ulong2(v.x, v.y);
}

static __inline__ __device__ long4 tex1Dfetch(texture<long4, 1, cudaReadModeElementType> t, int x)
{
  int4 v = __itexfetchi(t, make_int4(x, 0, 0, 0));

  return make_long4(v.x, v.y, v.z, v.w);
}

static __inline__ __device__ ulong4 tex1Dfetch(texture<ulong4, 1, cudaReadModeElementType> t, int x)
{
  uint4 v = __utexfetchi(t, make_int4(x, 0, 0, 0));

  return make_ulong4(v.x, v.y, v.z, v.w);
}

#endif /* !__LP64__ */

/*******************************************************************************
*                                                                              *
*                                                                              *
*                                                                              *
*******************************************************************************/

static __inline__ __device__ float tex1Dfetch(texture<float, 1, cudaReadModeElementType> t, int x)
{
  float4 v = __ftexfetchi(t, make_int4(x, 0, 0, 0));

  return v.x;
}

static __inline__ __device__ float1 tex1Dfetch(texture<float1, 1, cudaReadModeElementType> t, int x)
{
  float4 v = __ftexfetchi(t, make_int4(x, 0, 0, 0));

  return make_float1(v.x);
}

static __inline__ __device__ float2 tex1Dfetch(texture<float2, 1, cudaReadModeElementType> t, int x)
{
  float4 v = __ftexfetchi(t, make_int4(x, 0, 0, 0));

  return make_float2(v.x, v.y);
}

static __inline__ __device__ float4 tex1Dfetch(texture<float4, 1, cudaReadModeElementType> t, int x)
{
  float4 v = __ftexfetchi(t, make_int4(x, 0, 0, 0));

  return make_float4(v.x, v.y, v.z, v.w);
}

/*******************************************************************************
*                                                                              *
*                                                                              *
*                                                                              *
*******************************************************************************/

static __inline__ __device__ float tex1Dfetch(texture<char, 1, cudaReadModeNormalizedFloat> t, int x)
{
#if __SIGNED_CHARS__
  int4 v   = __itexfetchi(t, make_int4(x, 0, 0, 0));
#else
  uint4 v  = __utexfetchi(t, make_int4(x, 0, 0, 0));
#endif
  float4 w = make_float4(__int_as_float(v.x), __int_as_float(v.y), __int_as_float(v.z), __int_as_float(v.w));

  return w.x;
}

static __inline__ __device__ float tex1Dfetch(texture<signed char, 1, cudaReadModeNormalizedFloat> t, int x)
{
  int4 v   = __itexfetchi(t, make_int4(x, 0, 0, 0));
  float4 w = make_float4(__int_as_float(v.x), __int_as_float(v.y), __int_as_float(v.z), __int_as_float(v.w));

  return w.x;
}

static __inline__ __device__ float tex1Dfetch(texture<unsigned char, 1, cudaReadModeNormalizedFloat> t, int x)
{
  uint4 v  = __utexfetchi(t, make_int4(x, 0, 0, 0));
  float4 w = make_float4(__int_as_float(v.x), __int_as_float(v.y), __int_as_float(v.z), __int_as_float(v.w));

  return w.x;
}

static __inline__ __device__ float1 tex1Dfetch(texture<char1, 1, cudaReadModeNormalizedFloat> t, int x)
{
  int4 v   = __itexfetchi(t, make_int4(x, 0, 0, 0));
  float4 w = make_float4(__int_as_float(v.x), __int_as_float(v.y), __int_as_float(v.z), __int_as_float(v.w));

  return make_float1(w.x);
}

static __inline__ __device__ float1 tex1Dfetch(texture<uchar1, 1, cudaReadModeNormalizedFloat> t, int x)
{
  uint4 v  = __utexfetchi(t, make_int4(x, 0, 0, 0));
  float4 w = make_float4(__int_as_float(v.x), __int_as_float(v.y), __int_as_float(v.z), __int_as_float(v.w));

  return make_float1(w.x);
}

static __inline__ __device__ float2 tex1Dfetch(texture<char2, 1, cudaReadModeNormalizedFloat> t, int x)
{
  int4 v   = __itexfetchi(t, make_int4(x, 0, 0, 0));
  float4 w = make_float4(__int_as_float(v.x), __int_as_float(v.y), __int_as_float(v.z), __int_as_float(v.w));

  return make_float2(w.x, w.y);
}

static __inline__ __device__ float2 tex1Dfetch(texture<uchar2, 1, cudaReadModeNormalizedFloat> t, int x)
{
  uint4 v  = __utexfetchi(t, make_int4(x, 0, 0, 0));
  float4 w = make_float4(__int_as_float(v.x), __int_as_float(v.y), __int_as_float(v.z), __int_as_float(v.w));

  return make_float2(w.x, w.y);
}

static __inline__ __device__ float4 tex1Dfetch(texture<char4, 1, cudaReadModeNormalizedFloat> t, int x)
{
  int4 v   = __itexfetchi(t, make_int4(x, 0, 0, 0));
  float4 w = make_float4(__int_as_float(v.x), __int_as_float(v.y), __int_as_float(v.z), __int_as_float(v.w));

  return make_float4(w.x, w.y, w.z, w.w);
}

static __inline__ __device__ float4 tex1Dfetch(texture<uchar4, 1, cudaReadModeNormalizedFloat> t, int x)
{
  uint4 v  = __utexfetchi(t, make_int4(x, 0, 0, 0));
  float4 w = make_float4(__int_as_float(v.x), __int_as_float(v.y), __int_as_float(v.z), __int_as_float(v.w));

  return make_float4(w.x, w.y, w.z, w.w);
}

/*******************************************************************************
*                                                                              *
*                                                                              *
*                                                                              *
*******************************************************************************/

static __inline__ __device__ float tex1Dfetch(texture<short, 1, cudaReadModeNormalizedFloat> t, int x)
{
  int4 v   = __itexfetchi(t, make_int4(x, 0, 0, 0));
  float4 w = make_float4(__int_as_float(v.x), __int_as_float(v.y), __int_as_float(v.z), __int_as_float(v.w));

  return w.x;
}

static __inline__ __device__ float tex1Dfetch(texture<unsigned short, 1, cudaReadModeNormalizedFloat> t, int x)
{
  uint4 v  = __utexfetchi(t, make_int4(x, 0, 0, 0));
  float4 w = make_float4(__int_as_float(v.x), __int_as_float(v.y), __int_as_float(v.z), __int_as_float(v.w));

  return w.x;
}

static __inline__ __device__ float1 tex1Dfetch(texture<short1, 1, cudaReadModeNormalizedFloat> t, int x)
{
  int4 v   = __itexfetchi(t, make_int4(x, 0, 0, 0));
  float4 w = make_float4(__int_as_float(v.x), __int_as_float(v.y), __int_as_float(v.z), __int_as_float(v.w));

  return make_float1(w.x);
}

static __inline__ __device__ float1 tex1Dfetch(texture<ushort1, 1, cudaReadModeNormalizedFloat> t, int x)
{
  uint4 v  = __utexfetchi(t, make_int4(x, 0, 0, 0));
  float4 w = make_float4(__int_as_float(v.x), __int_as_float(v.y), __int_as_float(v.z), __int_as_float(v.w));

  return make_float1(w.x);
}

static __inline__ __device__ float2 tex1Dfetch(texture<short2, 1, cudaReadModeNormalizedFloat> t, int x)
{
  int4 v   = __itexfetchi(t, make_int4(x, 0, 0, 0));
  float4 w = make_float4(__int_as_float(v.x), __int_as_float(v.y), __int_as_float(v.z), __int_as_float(v.w));

  return make_float2(w.x, w.y);
}

static __inline__ __device__ float2 tex1Dfetch(texture<ushort2, 1, cudaReadModeNormalizedFloat> t, int x)
{
  uint4 v  = __utexfetchi(t, make_int4(x, 0, 0, 0));
  float4 w = make_float4(__int_as_float(v.x), __int_as_float(v.y), __int_as_float(v.z), __int_as_float(v.w));

  return make_float2(w.x, w.y);
}

static __inline__ __device__ float4 tex1Dfetch(texture<short4, 1, cudaReadModeNormalizedFloat> t, int x)
{
  int4 v   = __itexfetchi(t, make_int4(x, 0, 0, 0));
  float4 w = make_float4(__int_as_float(v.x), __int_as_float(v.y), __int_as_float(v.z), __int_as_float(v.w));

  return make_float4(w.x, w.y, w.z, w.w);
}

static __inline__ __device__ float4 tex1Dfetch(texture<ushort4, 1, cudaReadModeNormalizedFloat> t, int x)
{
  uint4 v   = __utexfetchi(t, make_int4(x, 0, 0, 0));
  float4 w = make_float4(__int_as_float(v.x), __int_as_float(v.y), __int_as_float(v.z), __int_as_float(v.w));

  return make_float4(w.x, w.y, w.z, w.w);
}

/*******************************************************************************
*                                                                              *
*                                                                              *
*                                                                              *
*******************************************************************************/

static __inline__ __device__ char tex1D(texture<char, 1, cudaReadModeElementType> t, float x)
{
#if __SIGNED_CHARS__
  int4 v  = __itexfetch(t, make_float4(x, 0, 0, 0));
#else
  uint4 v = __utexfetch(t, make_float4(x, 0, 0, 0));
#endif

  return (char)v.x;
}

static __inline__ __device__ signed char tex1D(texture<signed char, 1, cudaReadModeElementType> t, float x)
{
  int4 v = __itexfetch(t, make_float4(x, 0, 0, 0));

  return (signed char)v.x;
}

static __inline__ __device__ unsigned char tex1D(texture<unsigned char, 1, cudaReadModeElementType> t, float x)
{
  uint4 v = __utexfetch(t, make_float4(x, 0, 0, 0));

  return (unsigned char)v.x;
}

static __inline__ __device__ char1 tex1D(texture<char1, 1, cudaReadModeElementType> t, float x)
{
  int4 v = __itexfetch(t, make_float4(x, 0, 0, 0));

  return make_char1(v.x);
}

static __inline__ __device__ uchar1 tex1D(texture<uchar1, 1, cudaReadModeElementType> t, float x)
{
  uint4 v = __utexfetch(t, make_float4(x, 0, 0, 0));

  return make_uchar1(v.x);
}

static __inline__ __device__ char2 tex1D(texture<char2, 1, cudaReadModeElementType> t, float x)
{
  int4 v = __itexfetch(t, make_float4(x, 0, 0, 0));

  return make_char2(v.x, v.y);
}

static __inline__ __device__ uchar2 tex1D(texture<uchar2, 1, cudaReadModeElementType> t, float x)
{
  uint4 v = __utexfetch(t, make_float4(x, 0, 0, 0));

  return make_uchar2(v.x, v.y);
}

static __inline__ __device__ char4 tex1D(texture<char4, 1, cudaReadModeElementType> t, float x)
{
  int4 v = __itexfetch(t, make_float4(x, 0, 0, 0));

  return make_char4(v.x, v.y, v.z, v.w);
}

static __inline__ __device__ uchar4 tex1D(texture<uchar4, 1, cudaReadModeElementType> t, float x)
{
  uint4 v = __utexfetch(t, make_float4(x, 0, 0, 0));

  return make_uchar4(v.x, v.y, v.z, v.w);
}

/*******************************************************************************
*                                                                              *
*                                                                              *
*                                                                              *
*******************************************************************************/

static __inline__ __device__ short tex1D(texture<short, 1, cudaReadModeElementType> t, float x)
{
  int4 v = __itexfetch(t, make_float4(x, 0, 0, 0));

  return (short)v.x;
}

static __inline__ __device__ unsigned short tex1D(texture<unsigned short, 1, cudaReadModeElementType> t, float x)
{
  uint4 v = __utexfetch(t, make_float4(x, 0, 0, 0));

  return (unsigned short)v.x;
}

static __inline__ __device__ short1 tex1D(texture<short1, 1, cudaReadModeElementType> t, float x)
{
  int4 v = __itexfetch(t, make_float4(x, 0, 0, 0));

  return make_short1(v.x);
}

static __inline__ __device__ ushort1 tex1D(texture<ushort1, 1, cudaReadModeElementType> t, float x)
{
  uint4 v = __utexfetch(t, make_float4(x, 0, 0, 0));

  return make_ushort1(v.x);
}

static __inline__ __device__ short2 tex1D(texture<short2, 1, cudaReadModeElementType> t, float x)
{
  int4 v = __itexfetch(t, make_float4(x, 0, 0, 0));

  return make_short2(v.x, v.y);
}

static __inline__ __device__ ushort2 tex1D(texture<ushort2, 1, cudaReadModeElementType> t, float x)
{
  uint4 v = __utexfetch(t, make_float4(x, 0, 0, 0));

  return make_ushort2(v.x, v.y);
}

static __inline__ __device__ short4 tex1D(texture<short4, 1, cudaReadModeElementType> t, float x)
{
  int4 v = __itexfetch(t, make_float4(x, 0, 0, 0));

  return make_short4(v.x, v.y, v.z, v.w);
}

static __inline__ __device__ ushort4 tex1D(texture<ushort4, 1, cudaReadModeElementType> t, float x)
{
  uint4 v = __utexfetch(t, make_float4(x, 0, 0, 0));

  return make_ushort4(v.x, v.y, v.z, v.w);
}

/*******************************************************************************
*                                                                              *
*                                                                              *
*                                                                              *
*******************************************************************************/

static __inline__ __device__ int tex1D(texture<int, 1, cudaReadModeElementType> t, float x)
{
  int4 v = __itexfetch(t, make_float4(x, 0, 0, 0));

  return (int)v.x;
}

static __inline__ __device__ unsigned int tex1D(texture<unsigned int, 1, cudaReadModeElementType> t, float x)
{
  uint4 v = __utexfetch(t, make_float4(x, 0, 0, 0));

  return (unsigned int)v.x;
}

static __inline__ __device__ int1 tex1D(texture<int1, 1, cudaReadModeElementType> t, float x)
{
  int4 v = __itexfetch(t, make_float4(x, 0, 0, 0));

  return make_int1(v.x);
}

static __inline__ __device__ uint1 tex1D(texture<uint1, 1, cudaReadModeElementType> t, float x)
{
  uint4 v = __utexfetch(t, make_float4(x, 0, 0, 0));

  return make_uint1(v.x);
}

static __inline__ __device__ int2 tex1D(texture<int2, 1, cudaReadModeElementType> t, float x)
{
  int4 v = __itexfetch(t, make_float4(x, 0, 0, 0));

  return make_int2(v.x, v.y);
}

static __inline__ __device__ uint2 tex1D(texture<uint2, 1, cudaReadModeElementType> t, float x)
{
  uint4 v = __utexfetch(t, make_float4(x, 0, 0, 0));

  return make_uint2(v.x, v.y);
}

static __inline__ __device__ int4 tex1D(texture<int4, 1, cudaReadModeElementType> t, float x)
{
  int4 v = __itexfetch(t, make_float4(x, 0, 0, 0));

  return make_int4(v.x, v.y, v.z, v.w);
}

static __inline__ __device__ uint4 tex1D(texture<uint4, 1, cudaReadModeElementType> t, float x)
{
  uint4 v = __utexfetch(t, make_float4(x, 0, 0, 0));

  return make_uint4(v.x, v.y, v.z, v.w);
}

/*******************************************************************************
*                                                                              *
*                                                                              *
*                                                                              *
*******************************************************************************/

#if !defined(__LP64__)

/*******************************************************************************
*                                                                              *
*                                                                              *
*                                                                              *
*******************************************************************************/

static __inline__ __device__ long tex1D(texture<long, 1, cudaReadModeElementType> t, float x)
{
  int4 v = __itexfetch(t, make_float4(x, 0, 0, 0));

  return (long)v.x;
}

static __inline__ __device__ unsigned long tex1D(texture<unsigned long, 1, cudaReadModeElementType> t, float x)
{
  uint4 v = __utexfetch(t, make_float4(x, 0, 0, 0));

  return (unsigned long)v.x;
}

static __inline__ __device__ long1 tex1D(texture<long1, 1, cudaReadModeElementType> t, float x)
{
  int4 v = __itexfetch(t, make_float4(x, 0, 0, 0));

  return make_long1(v.x);
}

static __inline__ __device__ ulong1 tex1D(texture<ulong1, 1, cudaReadModeElementType> t, float x)
{
  uint4 v = __utexfetch(t, make_float4(x, 0, 0, 0));

  return make_ulong1(v.x);
}

static __inline__ __device__ long2 tex1D(texture<long2, 1, cudaReadModeElementType> t, float x)
{
  int4 v = __itexfetch(t, make_float4(x, 0, 0, 0));

  return make_long2(v.x, v.y);
}

static __inline__ __device__ ulong2 tex1D(texture<ulong2, 1, cudaReadModeElementType> t, float x)
{
  uint4 v = __utexfetch(t, make_float4(x, 0, 0, 0));

  return make_ulong2(v.x, v.y);
}

static __inline__ __device__ long4 tex1D(texture<long4, 1, cudaReadModeElementType> t, float x)
{
  int4 v = __itexfetch(t, make_float4(x, 0, 0, 0));

  return make_long4(v.x, v.y, v.z, v.w);
}

static __inline__ __device__ ulong4 tex1D(texture<ulong4, 1, cudaReadModeElementType> t, float x)
{
  uint4 v = __utexfetch(t, make_float4(x, 0, 0, 0));

  return make_ulong4(v.x, v.y, v.z, v.w);
}

#endif /* !__LP64__ */

/*******************************************************************************
*                                                                              *
*                                                                              *
*                                                                              *
*******************************************************************************/

static __inline__ __device__ float tex1D(texture<float, 1, cudaReadModeElementType> t, float x)
{
  float4 v = __ftexfetch(t, make_float4(x, 0, 0, 0));

  return v.x;
}

static __inline__ __device__ float1 tex1D(texture<float1, 1, cudaReadModeElementType> t, float x)
{
  float4 v = __ftexfetch(t, make_float4(x, 0, 0, 0));

  return make_float1(v.x);
}

static __inline__ __device__ float2 tex1D(texture<float2, 1, cudaReadModeElementType> t, float x)
{
  float4 v = __ftexfetch(t, make_float4(x, 0, 0, 0));

  return make_float2(v.x, v.y);
}

static __inline__ __device__ float4 tex1D(texture<float4, 1, cudaReadModeElementType> t, float x)
{
  float4 v = __ftexfetch(t, make_float4(x, 0, 0, 0));

  return make_float4(v.x, v.y, v.z, v.w);
}

/*******************************************************************************
*                                                                              *
*                                                                              *
*                                                                              *
*******************************************************************************/

static __inline__ __device__ float tex1D(texture<char, 1, cudaReadModeNormalizedFloat> t, float x)
{
#if __SIGNED_CHARS__
  int4 v   = __itexfetch(t, make_float4(x, 0, 0, 0));
#else
  uint4 v  = __utexfetch(t, make_float4(x, 0, 0, 0));
#endif
  float4 w = make_float4(__int_as_float(v.x), __int_as_float(v.y), __int_as_float(v.z), __int_as_float(v.w));

  return w.x;
}

static __inline__ __device__ float tex1D(texture<signed char, 1, cudaReadModeNormalizedFloat> t, float x)
{
  int4 v   = __itexfetch(t, make_float4(x, 0, 0, 0));
  float4 w = make_float4(__int_as_float(v.x), __int_as_float(v.y), __int_as_float(v.z), __int_as_float(v.w));

  return w.x;
}

static __inline__ __device__ float tex1D(texture<unsigned char, 1, cudaReadModeNormalizedFloat> t, float x)
{
  uint4 v  = __utexfetch(t, make_float4(x, 0, 0, 0));
  float4 w = make_float4(__int_as_float(v.x), __int_as_float(v.y), __int_as_float(v.z), __int_as_float(v.w));

  return w.x;
}

static __inline__ __device__ float1 tex1D(texture<char1, 1, cudaReadModeNormalizedFloat> t, float x)
{
  int4 v   = __itexfetch(t, make_float4(x, 0, 0, 0));
  float4 w = make_float4(__int_as_float(v.x), __int_as_float(v.y), __int_as_float(v.z), __int_as_float(v.w));

  return make_float1(w.x);
}

static __inline__ __device__ float1 tex1D(texture<uchar1, 1, cudaReadModeNormalizedFloat> t, float x)
{
  uint4 v  = __utexfetch(t, make_float4(x, 0, 0, 0));
  float4 w = make_float4(__int_as_float(v.x), __int_as_float(v.y), __int_as_float(v.z), __int_as_float(v.w));

  return make_float1(w.x);
}

static __inline__ __device__ float2 tex1D(texture<char2, 1, cudaReadModeNormalizedFloat> t, float x)
{
  int4 v   = __itexfetch(t, make_float4(x, 0, 0, 0));
  float4 w = make_float4(__int_as_float(v.x), __int_as_float(v.y), __int_as_float(v.z), __int_as_float(v.w));

  return make_float2(w.x, w.y);
}

static __inline__ __device__ float2 tex1D(texture<uchar2, 1, cudaReadModeNormalizedFloat> t, float x)
{
  uint4 v  = __utexfetch(t, make_float4(x, 0, 0, 0));
  float4 w = make_float4(__int_as_float(v.x), __int_as_float(v.y), __int_as_float(v.z), __int_as_float(v.w));

  return make_float2(w.x, w.y);
}

static __inline__ __device__ float4 tex1D(texture<char4, 1, cudaReadModeNormalizedFloat> t, float x)
{
  int4 v   = __itexfetch(t, make_float4(x, 0, 0, 0));
  float4 w = make_float4(__int_as_float(v.x), __int_as_float(v.y), __int_as_float(v.z), __int_as_float(v.w));

  return make_float4(w.x, w.y, w.z, w.w);
}

static __inline__ __device__ float4 tex1D(texture<uchar4, 1, cudaReadModeNormalizedFloat> t, float x)
{
  uint4 v  = __utexfetch(t, make_float4(x, 0, 0, 0));
  float4 w = make_float4(__int_as_float(v.x), __int_as_float(v.y), __int_as_float(v.z), __int_as_float(v.w));

  return make_float4(w.x, w.y, w.z, w.w);
}

/*******************************************************************************
*                                                                              *
*                                                                              *
*                                                                              *
*******************************************************************************/

static __inline__ __device__ float tex1D(texture<short, 1, cudaReadModeNormalizedFloat> t, float x)
{
  int4 v   = __itexfetch(t, make_float4(x, 0, 0, 0));
  float4 w = make_float4(__int_as_float(v.x), __int_as_float(v.y), __int_as_float(v.z), __int_as_float(v.w));

  return w.x;
}

static __inline__ __device__ float tex1D(texture<unsigned short, 1, cudaReadModeNormalizedFloat> t, float x)
{
  uint4 v  = __utexfetch(t, make_float4(x, 0, 0, 0));
  float4 w = make_float4(__int_as_float(v.x), __int_as_float(v.y), __int_as_float(v.z), __int_as_float(v.w));

  return w.x;
}

static __inline__ __device__ float1 tex1D(texture<short1, 1, cudaReadModeNormalizedFloat> t, float x)
{
  int4 v   = __itexfetch(t, make_float4(x, 0, 0, 0));
  float4 w = make_float4(__int_as_float(v.x), __int_as_float(v.y), __int_as_float(v.z), __int_as_float(v.w));

  return make_float1(w.x);
}

static __inline__ __device__ float1 tex1D(texture<ushort1, 1, cudaReadModeNormalizedFloat> t, float x)
{
  uint4 v  = __utexfetch(t, make_float4(x, 0, 0, 0));
  float4 w = make_float4(__int_as_float(v.x), __int_as_float(v.y), __int_as_float(v.z), __int_as_float(v.w));

  return make_float1(w.x);
}

static __inline__ __device__ float2 tex1D(texture<short2, 1, cudaReadModeNormalizedFloat> t, float x)
{
  int4 v   = __itexfetch(t, make_float4(x, 0, 0, 0));
  float4 w = make_float4(__int_as_float(v.x), __int_as_float(v.y), __int_as_float(v.z), __int_as_float(v.w));

  return make_float2(w.x, w.y);
}

static __inline__ __device__ float2 tex1D(texture<ushort2, 1, cudaReadModeNormalizedFloat> t, float x)
{
  uint4 v  = __utexfetch(t, make_float4(x, 0, 0, 0));
  float4 w = make_float4(__int_as_float(v.x), __int_as_float(v.y), __int_as_float(v.z), __int_as_float(v.w));

  return make_float2(w.x, w.y);
}

static __inline__ __device__ float4 tex1D(texture<short4, 1, cudaReadModeNormalizedFloat> t, float x)
{
  int4 v   = __itexfetch(t, make_float4(x, 0, 0, 0));
  float4 w = make_float4(__int_as_float(v.x), __int_as_float(v.y), __int_as_float(v.z), __int_as_float(v.w));

  return make_float4(w.x, w.y, w.z, w.w);
}

static __inline__ __device__ float4 tex1D(texture<ushort4, 1, cudaReadModeNormalizedFloat> t, float x)
{
  uint4 v   = __utexfetch(t, make_float4(x, 0, 0, 0));
  float4 w = make_float4(__int_as_float(v.x), __int_as_float(v.y), __int_as_float(v.z), __int_as_float(v.w));

  return make_float4(w.x, w.y, w.z, w.w);
}

/*******************************************************************************
*                                                                              *
* 2D Texture functions                                                         *
*                                                                              *
*******************************************************************************/

static __inline__ __device__ char tex2D(texture<char, 2, cudaReadModeElementType> t, float x, float y)
{
#if __SIGNED_CHARS__
  int4 v  = __itexfetch(t, make_float4(x, y, 0, 0));
#else
  uint4 v = __utexfetch(t, make_float4(x, y, 0, 0));
#endif

  return (char)v.x;
}

static __inline__ __device__ signed char tex2D(texture<signed char, 2, cudaReadModeElementType> t, float x, float y)
{
  int4 v = __itexfetch(t, make_float4(x, y, 0, 0));

  return (signed char)v.x;
}

static __inline__ __device__ unsigned char tex2D(texture<unsigned char, 2, cudaReadModeElementType> t, float x, float y)
{
  uint4 v = __utexfetch(t, make_float4(x, y, 0, 0));

  return (unsigned char)v.x;
}

static __inline__ __device__ char1 tex2D(texture<char1, 2, cudaReadModeElementType> t, float x, float y)
{
  int4 v = __itexfetch(t, make_float4(x, y, 0, 0));

  return make_char1(v.x);
}

static __inline__ __device__ uchar1 tex2D(texture<uchar1, 2, cudaReadModeElementType> t, float x, float y)
{
  uint4 v = __utexfetch(t, make_float4(x, y, 0, 0));

  return make_uchar1(v.x);
}

static __inline__ __device__ char2 tex2D(texture<char2, 2, cudaReadModeElementType> t, float x, float y)
{
  int4 v = __itexfetch(t, make_float4(x, y, 0, 0));

  return make_char2(v.x, v.y);
}

static __inline__ __device__ uchar2 tex2D(texture<uchar2, 2, cudaReadModeElementType> t, float x, float y)
{
  uint4 v = __utexfetch(t, make_float4(x, y, 0, 0));

  return make_uchar2(v.x, v.y);
}

static __inline__ __device__ char4 tex2D(texture<char4, 2, cudaReadModeElementType> t, float x, float y)
{
  int4 v = __itexfetch(t, make_float4(x, y, 0, 0));

  return make_char4(v.x, v.y, v.z, v.w);
}

static __inline__ __device__ uchar4 tex2D(texture<uchar4, 2, cudaReadModeElementType> t, float x, float y)
{
  uint4 v = __utexfetch(t, make_float4(x, y, 0, 0));

  return make_uchar4(v.x, v.y, v.z, v.w);
}

/*******************************************************************************
*                                                                              *
*                                                                              *
*                                                                              *
*******************************************************************************/

static __inline__ __device__ short tex2D(texture<short, 2, cudaReadModeElementType> t, float x, float y)
{
  int4 v = __itexfetch(t, make_float4(x, y, 0, 0));

  return (short)v.x;
}

static __inline__ __device__ unsigned short tex2D(texture<unsigned short, 2, cudaReadModeElementType> t, float x, float y)
{
  uint4 v = __utexfetch(t, make_float4(x, y, 0, 0));

  return (unsigned short)v.x;
}

static __inline__ __device__ short1 tex2D(texture<short1, 2, cudaReadModeElementType> t, float x, float y)
{
  int4 v = __itexfetch(t, make_float4(x, y, 0, 0));

  return make_short1(v.x);
}

static __inline__ __device__ ushort1 tex2D(texture<ushort1, 2, cudaReadModeElementType> t, float x, float y)
{
  uint4 v = __utexfetch(t, make_float4(x, y, 0, 0));

  return make_ushort1(v.x);
}

static __inline__ __device__ short2 tex2D(texture<short2, 2, cudaReadModeElementType> t, float x, float y)
{
  int4 v = __itexfetch(t, make_float4(x, y, 0, 0));

  return make_short2(v.x, v.y);
}

static __inline__ __device__ ushort2 tex2D(texture<ushort2, 2, cudaReadModeElementType> t, float x, float y)
{
  uint4 v = __utexfetch(t, make_float4(x, y, 0, 0));

  return make_ushort2(v.x, v.y);
}

static __inline__ __device__ short4 tex2D(texture<short4, 2, cudaReadModeElementType> t, float x, float y)
{
  int4 v = __itexfetch(t, make_float4(x, y, 0, 0));

  return make_short4(v.x, v.y, v.z, v.w);
}

static __inline__ __device__ ushort4 tex2D(texture<ushort4, 2, cudaReadModeElementType> t, float x, float y)
{
  uint4 v = __utexfetch(t, make_float4(x, y, 0, 0));

  return make_ushort4(v.x, v.y, v.z, v.w);
}

/*******************************************************************************
*                                                                              *
*                                                                              *
*                                                                              *
*******************************************************************************/

static __inline__ __device__ int tex2D(texture<int, 2, cudaReadModeElementType> t, float x, float y)
{
  int4 v = __itexfetch(t, make_float4(x, y, 0, 0));

  return (int)v.x;
}

static __inline__ __device__ unsigned int tex2D(texture<unsigned int, 2, cudaReadModeElementType> t, float x, float y)
{
  uint4 v = __utexfetch(t, make_float4(x, y, 0, 0));

  return (unsigned int)v.x;
}

static __inline__ __device__ int1 tex2D(texture<int1, 2, cudaReadModeElementType> t, float x, float y)
{
  int4 v = __itexfetch(t, make_float4(x, y, 0, 0));

  return make_int1(v.x);
}

static __inline__ __device__ uint1 tex2D(texture<uint1, 2, cudaReadModeElementType> t, float x, float y)
{
  uint4 v = __utexfetch(t, make_float4(x, y, 0, 0));

  return make_uint1(v.x);
}

static __inline__ __device__ int2 tex2D(texture<int2, 2, cudaReadModeElementType> t, float x, float y)
{
  int4 v = __itexfetch(t, make_float4(x, y, 0, 0));

  return make_int2(v.x, v.y);
}

static __inline__ __device__ uint2 tex2D(texture<uint2, 2, cudaReadModeElementType> t, float x, float y)
{
  uint4 v = __utexfetch(t, make_float4(x, y, 0, 0));

  return make_uint2(v.x, v.y);
}

static __inline__ __device__ int4 tex2D(texture<int4, 2, cudaReadModeElementType> t, float x, float y)
{
  int4 v = __itexfetch(t, make_float4(x, y, 0, 0));

  return make_int4(v.x, v.y, v.z, v.w);
}

static __inline__ __device__ uint4 tex2D(texture<uint4, 2, cudaReadModeElementType> t, float x, float y)
{
  uint4 v = __utexfetch(t, make_float4(x, y, 0, 0));

  return make_uint4(v.x, v.y, v.z, v.w);
}

#if !defined(__LP64__)

/*******************************************************************************
*                                                                              *
*                                                                              *
*                                                                              *
*******************************************************************************/

static __inline__ __device__ long tex2D(texture<long, 2, cudaReadModeElementType> t, float x, float y)
{
  int4 v = __itexfetch(t, make_float4(x, y, 0, 0));

  return (long)v.x;
}

static __inline__ __device__ unsigned long tex2D(texture<unsigned long, 2, cudaReadModeElementType> t, float x, float y)
{
  uint4 v = __utexfetch(t, make_float4(x, y, 0, 0));

  return (unsigned long)v.x;
}

static __inline__ __device__ long1 tex2D(texture<long1, 2, cudaReadModeElementType> t, float x, float y)
{
  int4 v = __itexfetch(t, make_float4(x, y, 0, 0));

  return make_long1(v.x);
}

static __inline__ __device__ ulong1 tex2D(texture<ulong1, 2, cudaReadModeElementType> t, float x, float y)
{
  uint4 v = __utexfetch(t, make_float4(x, y, 0, 0));

  return make_ulong1(v.x);
}

static __inline__ __device__ long2 tex2D(texture<long2, 2, cudaReadModeElementType> t, float x, float y)
{
  int4 v = __itexfetch(t, make_float4(x, y, 0, 0));

  return make_long2(v.x, v.y);
}

static __inline__ __device__ ulong2 tex2D(texture<ulong2, 2, cudaReadModeElementType> t, float x, float y)
{
  uint4 v = __utexfetch(t, make_float4(x, y, 0, 0));

  return make_ulong2(v.x, v.y);
}

static __inline__ __device__ long4 tex2D(texture<long4, 2, cudaReadModeElementType> t, float x, float y)
{
  int4 v = __itexfetch(t, make_float4(x, y, 0, 0));

  return make_long4(v.x, v.y, v.z, v.w);
}

static __inline__ __device__ ulong4 tex2D(texture<ulong4, 2, cudaReadModeElementType> t, float x, float y)
{
  uint4 v = __utexfetch(t, make_float4(x, y, 0, 0));

  return make_ulong4(v.x, v.y, v.z, v.w);
}

#endif /* !__LP64__ */

/*******************************************************************************
*                                                                              *
*                                                                              *
*                                                                              *
*******************************************************************************/

static __inline__ __device__ float tex2D(texture<float, 2, cudaReadModeElementType> t, float x, float y)
{
  float4 v = __ftexfetch(t, make_float4(x, y, 0, 0));

  return v.x;
}

static __inline__ __device__ float1 tex2D(texture<float1, 2, cudaReadModeElementType> t, float x, float y)
{
  float4 v = __ftexfetch(t, make_float4(x, y, 0, 0));

  return make_float1(v.x);
}

static __inline__ __device__ float2 tex2D(texture<float2, 2, cudaReadModeElementType> t, float x, float y)
{
  float4 v = __ftexfetch(t, make_float4(x, y, 0, 0));

  return make_float2(v.x, v.y);
}

static __inline__ __device__ float4 tex2D(texture<float4, 2, cudaReadModeElementType> t, float x, float y)
{
  float4 v = __ftexfetch(t, make_float4(x, y, 0, 0));

  return make_float4(v.x, v.y, v.z, v.w);
}

/*******************************************************************************
*                                                                              *
*                                                                              *
*                                                                              *
*******************************************************************************/

static __inline__ __device__ float tex2D(texture<char, 2, cudaReadModeNormalizedFloat> t, float x, float y)
{
#if __SIGNED_CHARS__
  int4 v   = __itexfetch(t, make_float4(x, y, 0, 0));
#else
  uint4 v  = __utexfetch(t, make_float4(x, y, 0, 0));
#endif
  float4 w = make_float4(__int_as_float(v.x), __int_as_float(v.y), __int_as_float(v.z), __int_as_float(v.w));

  return w.x;
}

static __inline__ __device__ float tex2D(texture<signed char, 2, cudaReadModeNormalizedFloat> t, float x, float y)
{
  int4 v   = __itexfetch(t, make_float4(x, y, 0, 0));
  float4 w = make_float4(__int_as_float(v.x), __int_as_float(v.y), __int_as_float(v.z), __int_as_float(v.w));

  return w.x;
}

static __inline__ __device__ float tex2D(texture<unsigned char, 2, cudaReadModeNormalizedFloat> t, float x, float y)
{
  uint4 v  = __utexfetch(t, make_float4(x, y, 0, 0));
  float4 w = make_float4(__int_as_float(v.x), __int_as_float(v.y), __int_as_float(v.z), __int_as_float(v.w));

  return w.x;
}

static __inline__ __device__ float1 tex2D(texture<char1, 2, cudaReadModeNormalizedFloat> t, float x, float y)
{
  int4 v   = __itexfetch(t, make_float4(x, y, 0, 0));
  float4 w = make_float4(__int_as_float(v.x), __int_as_float(v.y), __int_as_float(v.z), __int_as_float(v.w));

  return make_float1(w.x);
}

static __inline__ __device__ float1 tex2D(texture<uchar1, 2, cudaReadModeNormalizedFloat> t, float x, float y)
{
  uint4 v  = __utexfetch(t, make_float4(x, y, 0, 0));
  float4 w = make_float4(__int_as_float(v.x), __int_as_float(v.y), __int_as_float(v.z), __int_as_float(v.w));

  return make_float1(w.x);
}

static __inline__ __device__ float2 tex2D(texture<char2, 2, cudaReadModeNormalizedFloat> t, float x, float y)
{
  int4 v   = __itexfetch(t, make_float4(x, y, 0, 0));
  float4 w = make_float4(__int_as_float(v.x), __int_as_float(v.y), __int_as_float(v.z), __int_as_float(v.w));

  return make_float2(w.x, w.y);
}

static __inline__ __device__ float2 tex2D(texture<uchar2, 2, cudaReadModeNormalizedFloat> t, float x, float y)
{
  uint4 v  = __utexfetch(t, make_float4(x, y, 0, 0));
  float4 w = make_float4(__int_as_float(v.x), __int_as_float(v.y), __int_as_float(v.z), __int_as_float(v.w));

  return make_float2(w.x, w.y);
}

static __inline__ __device__ float4 tex2D(texture<char4, 2, cudaReadModeNormalizedFloat> t, float x, float y)
{
  int4 v   = __itexfetch(t, make_float4(x, y, 0, 0));
  float4 w = make_float4(__int_as_float(v.x), __int_as_float(v.y), __int_as_float(v.z), __int_as_float(v.w));

  return make_float4(w.x, w.y, w.z, w.w);
}

static __inline__ __device__ float4 tex2D(texture<uchar4, 2, cudaReadModeNormalizedFloat> t, float x, float y)
{
  uint4 v  = __utexfetch(t, make_float4(x, y, 0, 0));
  float4 w = make_float4(__int_as_float(v.x), __int_as_float(v.y), __int_as_float(v.z), __int_as_float(v.w));

  return make_float4(w.x, w.y, w.z, w.w);
}

/*******************************************************************************
*                                                                              *
*                                                                              *
*                                                                              *
*******************************************************************************/

static __inline__ __device__ float tex2D(texture<short, 2, cudaReadModeNormalizedFloat> t, float x, float y)
{
  int4 v   = __itexfetch(t, make_float4(x, y, 0, 0));
  float4 w = make_float4(__int_as_float(v.x), __int_as_float(v.y), __int_as_float(v.z), __int_as_float(v.w));

  return w.x;
}

static __inline__ __device__ float tex2D(texture<unsigned short, 2, cudaReadModeNormalizedFloat> t, float x, float y)
{
  uint4 v  = __utexfetch(t, make_float4(x, y, 0, 0));
  float4 w = make_float4(__int_as_float(v.x), __int_as_float(v.y), __int_as_float(v.z), __int_as_float(v.w));

  return w.x;
}

static __inline__ __device__ float1 tex2D(texture<short1, 2, cudaReadModeNormalizedFloat> t, float x, float y)
{
  int4 v   = __itexfetch(t, make_float4(x, y, 0, 0));
  float4 w = make_float4(__int_as_float(v.x), __int_as_float(v.y), __int_as_float(v.z), __int_as_float(v.w));

  return make_float1(w.x);
}

static __inline__ __device__ float1 tex2D(texture<ushort1, 2, cudaReadModeNormalizedFloat> t, float x, float y)
{
  uint4 v  = __utexfetch(t, make_float4(x, y, 0, 0));
  float4 w = make_float4(__int_as_float(v.x), __int_as_float(v.y), __int_as_float(v.z), __int_as_float(v.w));

  return make_float1(w.x);
}

static __inline__ __device__ float2 tex2D(texture<short2, 2, cudaReadModeNormalizedFloat> t, float x, float y)
{
  int4 v   = __itexfetch(t, make_float4(x, y, 0, 0));
  float4 w = make_float4(__int_as_float(v.x), __int_as_float(v.y), __int_as_float(v.z), __int_as_float(v.w));

  return make_float2(w.x, w.y);
}

static __inline__ __device__ float2 tex2D(texture<ushort2, 2, cudaReadModeNormalizedFloat> t, float x, float y)
{
  uint4 v  = __utexfetch(t, make_float4(x, y, 0, 0));
  float4 w = make_float4(__int_as_float(v.x), __int_as_float(v.y), __int_as_float(v.z), __int_as_float(v.w));

  return make_float2(w.x, w.y);
}

static __inline__ __device__ float4 tex2D(texture<short4, 2, cudaReadModeNormalizedFloat> t, float x, float y)
{
  int4 v   = __itexfetch(t, make_float4(x, y, 0, 0));
  float4 w = make_float4(__int_as_float(v.x), __int_as_float(v.y), __int_as_float(v.z), __int_as_float(v.w));

  return make_float4(w.x, w.y, w.z, w.w);
}

static __inline__ __device__ float4 tex2D(texture<ushort4, 2, cudaReadModeNormalizedFloat> t, float x, float y)
{
  uint4 v   = __utexfetch(t, make_float4(x, y, 0, 0));
  float4 w = make_float4(__int_as_float(v.x), __int_as_float(v.y), __int_as_float(v.z), __int_as_float(v.w));

  return make_float4(w.x, w.y, w.z, w.w);
}

/*******************************************************************************
*                                                                              *
* 3D Texture functions                                                         *
*                                                                              *
*******************************************************************************/

static __inline__ __device__ char tex3D(texture<char, 3, cudaReadModeElementType> t, float x, float y, float z)
{
#if __SIGNED_CHARS__
  int4 v  = __itexfetch(t, make_float4(x, y, z, 0));
#else
  uint4 v = __utexfetch(t, make_float4(x, y, z, 0));
#endif

  return (char)v.x;
}

static __inline__ __device__ signed char tex3D(texture<signed char, 3, cudaReadModeElementType> t, float x, float y, float z)
{
  int4 v = __itexfetch(t, make_float4(x, y, z, 0));

  return (signed char)v.x;
}

static __inline__ __device__ unsigned char tex3D(texture<unsigned char, 3, cudaReadModeElementType> t, float x, float y, float z)
{
  uint4 v = __utexfetch(t, make_float4(x, y, z, 0));

  return (unsigned char)v.x;
}

static __inline__ __device__ char1 tex3D(texture<char1, 3, cudaReadModeElementType> t, float x, float y, float z)
{
  int4 v = __itexfetch(t, make_float4(x, y, z, 0));

  return make_char1(v.x);
}

static __inline__ __device__ uchar1 tex3D(texture<uchar1, 3, cudaReadModeElementType> t, float x, float y, float z)
{
  uint4 v = __utexfetch(t, make_float4(x, y, z, 0));

  return make_uchar1(v.x);
}

static __inline__ __device__ char2 tex3D(texture<char2, 3, cudaReadModeElementType> t, float x, float y, float z)
{
  int4 v = __itexfetch(t, make_float4(x, y, z, 0));

  return make_char2(v.x, v.y);
}

static __inline__ __device__ uchar2 tex3D(texture<uchar2, 3, cudaReadModeElementType> t, float x, float y, float z)
{
  uint4 v = __utexfetch(t, make_float4(x, y, z, 0));

  return make_uchar2(v.x, v.y);
}

static __inline__ __device__ char4 tex3D(texture<char4, 3, cudaReadModeElementType> t, float x, float y, float z)
{
  int4 v = __itexfetch(t, make_float4(x, y, z, 0));

  return make_char4(v.x, v.y, v.z, v.w);
}

static __inline__ __device__ uchar4 tex3D(texture<uchar4, 3, cudaReadModeElementType> t, float x, float y, float z)
{
  uint4 v = __utexfetch(t, make_float4(x, y, z, 0));

  return make_uchar4(v.x, v.y, v.z, v.w);
}

/*******************************************************************************
*                                                                              *
*                                                                              *
*                                                                              *
*******************************************************************************/

static __inline__ __device__ short tex3D(texture<short, 3, cudaReadModeElementType> t, float x, float y, float z)
{
  int4 v = __itexfetch(t, make_float4(x, y, z, 0));

  return (short)v.x;
}

static __inline__ __device__ unsigned short tex3D(texture<unsigned short, 3, cudaReadModeElementType> t, float x, float y, float z)
{
  uint4 v = __utexfetch(t, make_float4(x, y, z, 0));

  return (unsigned short)v.x;
}

static __inline__ __device__ short1 tex3D(texture<short1, 3, cudaReadModeElementType> t, float x, float y, float z)
{
  int4 v = __itexfetch(t, make_float4(x, y, z, 0));

  return make_short1(v.x);
}

static __inline__ __device__ ushort1 tex3D(texture<ushort1, 3, cudaReadModeElementType> t, float x, float y, float z)
{
  uint4 v = __utexfetch(t, make_float4(x, y, z, 0));

  return make_ushort1(v.x);
}

static __inline__ __device__ short2 tex3D(texture<short2, 3, cudaReadModeElementType> t, float x, float y, float z)
{
  int4 v = __itexfetch(t, make_float4(x, y, z, 0));

  return make_short2(v.x, v.y);
}

static __inline__ __device__ ushort2 tex3D(texture<ushort2, 3, cudaReadModeElementType> t, float x, float y, float z)
{
  uint4 v = __utexfetch(t, make_float4(x, y, z, 0));

  return make_ushort2(v.x, v.y);
}

static __inline__ __device__ short4 tex3D(texture<short4, 3, cudaReadModeElementType> t, float x, float y, float z)
{
  int4 v = __itexfetch(t, make_float4(x, y, z, 0));

  return make_short4(v.x, v.y, v.z, v.w);
}

static __inline__ __device__ ushort4 tex3D(texture<ushort4, 3, cudaReadModeElementType> t, float x, float y, float z)
{
  uint4 v = __utexfetch(t, make_float4(x, y, z, 0));

  return make_ushort4(v.x, v.y, v.z, v.w);
}

/*******************************************************************************
*                                                                              *
*                                                                              *
*                                                                              *
*******************************************************************************/

static __inline__ __device__ int tex3D(texture<int, 3, cudaReadModeElementType> t, float x, float y, float z)
{
  int4 v = __itexfetch(t, make_float4(x, y, z, 0));

  return (int)v.x;
}

static __inline__ __device__ unsigned int tex3D(texture<unsigned int, 3, cudaReadModeElementType> t, float x, float y, float z)
{
  uint4 v = __utexfetch(t, make_float4(x, y, z, 0));

  return (unsigned int)v.x;
}

static __inline__ __device__ int1 tex3D(texture<int1, 3, cudaReadModeElementType> t, float x, float y, float z)
{
  int4 v = __itexfetch(t, make_float4(x, y, z, 0));

  return make_int1(v.x);
}

static __inline__ __device__ uint1 tex3D(texture<uint1, 3, cudaReadModeElementType> t, float x, float y, float z)
{
  uint4 v = __utexfetch(t, make_float4(x, y, z, 0));

  return make_uint1(v.x);
}

static __inline__ __device__ int2 tex3D(texture<int2, 3, cudaReadModeElementType> t, float x, float y, float z)
{
  int4 v = __itexfetch(t, make_float4(x, y, z, 0));

  return make_int2(v.x, v.y);
}

static __inline__ __device__ uint2 tex3D(texture<uint2, 3, cudaReadModeElementType> t, float x, float y, float z)
{
  uint4 v = __utexfetch(t, make_float4(x, y, z, 0));

  return make_uint2(v.x, v.y);
}

static __inline__ __device__ int4 tex3D(texture<int4, 3, cudaReadModeElementType> t, float x, float y, float z)
{
  int4 v = __itexfetch(t, make_float4(x, y, z, 0));

  return make_int4(v.x, v.y, v.z, v.w);
}

static __inline__ __device__ uint4 tex3D(texture<uint4, 3, cudaReadModeElementType> t, float x, float y, float z)
{
  uint4 v = __utexfetch(t, make_float4(x, y, z, 0));

  return make_uint4(v.x, v.y, v.z, v.w);
}

#if !defined(__LP64__)

/*******************************************************************************
*                                                                              *
*                                                                              *
*                                                                              *
*******************************************************************************/

static __inline__ __device__ long tex3D(texture<long, 3, cudaReadModeElementType> t, float x, float y, float z)
{
  int4 v = __itexfetch(t, make_float4(x, y, z, 0));

  return (long)v.x;
}

static __inline__ __device__ unsigned long tex3D(texture<unsigned long, 3, cudaReadModeElementType> t, float x, float y, float z)
{
  uint4 v = __utexfetch(t, make_float4(x, y, z, 0));

  return (unsigned long)v.x;
}

static __inline__ __device__ long1 tex3D(texture<long1, 3, cudaReadModeElementType> t, float x, float y, float z)
{
  int4 v = __itexfetch(t, make_float4(x, y, z, 0));

  return make_long1(v.x);
}

static __inline__ __device__ ulong1 tex3D(texture<ulong1, 3, cudaReadModeElementType> t, float x, float y, float z)
{
  uint4 v = __utexfetch(t, make_float4(x, y, z, 0));

  return make_ulong1(v.x);
}

static __inline__ __device__ long2 tex3D(texture<long2, 3, cudaReadModeElementType> t, float x, float y, float z)
{
  int4 v = __itexfetch(t, make_float4(x, y, z, 0));

  return make_long2(v.x, v.y);
}

static __inline__ __device__ ulong2 tex3D(texture<ulong2, 3, cudaReadModeElementType> t, float x, float y, float z)
{
  uint4 v = __utexfetch(t, make_float4(x, y, z, 0));

  return make_ulong2(v.x, v.y);
}

static __inline__ __device__ long4 tex3D(texture<long4, 3, cudaReadModeElementType> t, float x, float y, float z)
{
  int4 v = __itexfetch(t, make_float4(x, y, z, 0));

  return make_long4(v.x, v.y, v.z, v.w);
}

static __inline__ __device__ ulong4 tex3D(texture<ulong4, 3, cudaReadModeElementType> t, float x, float y, float z)
{
  uint4 v = __utexfetch(t, make_float4(x, y, z, 0));

  return make_ulong4(v.x, v.y, v.z, v.w);
}

#endif /* !__LP64__ */

/*******************************************************************************
*                                                                              *
*                                                                              *
*                                                                              *
*******************************************************************************/

static __inline__ __device__ float tex3D(texture<float, 3, cudaReadModeElementType> t, float x, float y, float z)
{
  float4 v = __ftexfetch(t, make_float4(x, y, z, 0));

  return v.x;
}

static __inline__ __device__ float1 tex3D(texture<float1, 3, cudaReadModeElementType> t, float x, float y, float z)
{
  float4 v = __ftexfetch(t, make_float4(x, y, z, 0));

  return make_float1(v.x);
}

static __inline__ __device__ float2 tex3D(texture<float2, 3, cudaReadModeElementType> t, float x, float y, float z)
{
  float4 v = __ftexfetch(t, make_float4(x, y, z, 0));

  return make_float2(v.x, v.y);
}

static __inline__ __device__ float4 tex3D(texture<float4, 3, cudaReadModeElementType> t, float x, float y, float z)
{
  float4 v = __ftexfetch(t, make_float4(x, y, z, 0));

  return make_float4(v.x, v.y, v.z, v.w);
}

/*******************************************************************************
*                                                                              *
*                                                                              *
*                                                                              *
*******************************************************************************/

static __inline__ __device__ float tex3D(texture<char, 3, cudaReadModeNormalizedFloat> t, float x, float y, float z)
{
#if __SIGNED_CHARS__
  int4 v   = __itexfetch(t, make_float4(x, y, z, 0));
#else
  uint4 v  = __utexfetch(t, make_float4(x, y, z, 0));
#endif
  float4 w = make_float4(__int_as_float(v.x), __int_as_float(v.y), __int_as_float(v.z), __int_as_float(v.w));

  return w.x;
}

static __inline__ __device__ float tex3D(texture<signed char, 3, cudaReadModeNormalizedFloat> t, float x, float y, float z)
{
  int4 v   = __itexfetch(t, make_float4(x, y, z, 0));
  float4 w = make_float4(__int_as_float(v.x), __int_as_float(v.y), __int_as_float(v.z), __int_as_float(v.w));

  return w.x;
}

static __inline__ __device__ float tex3D(texture<unsigned char, 3, cudaReadModeNormalizedFloat> t, float x, float y, float z)
{
  uint4 v  = __utexfetch(t, make_float4(x, y, z, 0));
  float4 w = make_float4(__int_as_float(v.x), __int_as_float(v.y), __int_as_float(v.z), __int_as_float(v.w));

  return w.x;
}

static __inline__ __device__ float1 tex3D(texture<char1, 3, cudaReadModeNormalizedFloat> t, float x, float y, float z)
{
  int4 v   = __itexfetch(t, make_float4(x, y, z, 0));
  float4 w = make_float4(__int_as_float(v.x), __int_as_float(v.y), __int_as_float(v.z), __int_as_float(v.w));

  return make_float1(w.x);
}

static __inline__ __device__ float1 tex3D(texture<uchar1, 3, cudaReadModeNormalizedFloat> t, float x, float y, float z)
{
  uint4 v  = __utexfetch(t, make_float4(x, y, z, 0));
  float4 w = make_float4(__int_as_float(v.x), __int_as_float(v.y), __int_as_float(v.z), __int_as_float(v.w));

  return make_float1(w.x);
}

static __inline__ __device__ float2 tex3D(texture<char2, 3, cudaReadModeNormalizedFloat> t, float x, float y, float z)
{
  int4 v   = __itexfetch(t, make_float4(x, y, z, 0));
  float4 w = make_float4(__int_as_float(v.x), __int_as_float(v.y), __int_as_float(v.z), __int_as_float(v.w));

  return make_float2(w.x, w.y);
}

static __inline__ __device__ float2 tex3D(texture<uchar2, 3, cudaReadModeNormalizedFloat> t, float x, float y, float z)
{
  uint4 v  = __utexfetch(t, make_float4(x, y, z, 0));
  float4 w = make_float4(__int_as_float(v.x), __int_as_float(v.y), __int_as_float(v.z), __int_as_float(v.w));

  return make_float2(w.x, w.y);
}

static __inline__ __device__ float4 tex3D(texture<char4, 3, cudaReadModeNormalizedFloat> t, float x, float y, float z)
{
  int4 v   = __itexfetch(t, make_float4(x, y, z, 0));
  float4 w = make_float4(__int_as_float(v.x), __int_as_float(v.y), __int_as_float(v.z), __int_as_float(v.w));

  return make_float4(w.x, w.y, w.z, w.w);
}

static __inline__ __device__ float4 tex3D(texture<uchar4, 3, cudaReadModeNormalizedFloat> t, float x, float y, float z)
{
  uint4 v  = __utexfetch(t, make_float4(x, y, z, 0));
  float4 w = make_float4(__int_as_float(v.x), __int_as_float(v.y), __int_as_float(v.z), __int_as_float(v.w));

  return make_float4(w.x, w.y, w.z, w.w);
}

/*******************************************************************************
*                                                                              *
*                                                                              *
*                                                                              *
*******************************************************************************/

static __inline__ __device__ float tex3D(texture<short, 3, cudaReadModeNormalizedFloat> t, float x, float y, float z)
{
  int4 v   = __itexfetch(t, make_float4(x, y, z, 0));
  float4 w = make_float4(__int_as_float(v.x), __int_as_float(v.y), __int_as_float(v.z), __int_as_float(v.w));

  return w.x;
}

static __inline__ __device__ float tex3D(texture<unsigned short, 3, cudaReadModeNormalizedFloat> t, float x, float y, float z)
{
  uint4 v  = __utexfetch(t, make_float4(x, y, z, 0));
  float4 w = make_float4(__int_as_float(v.x), __int_as_float(v.y), __int_as_float(v.z), __int_as_float(v.w));

  return w.x;
}

static __inline__ __device__ float1 tex3D(texture<short1, 3, cudaReadModeNormalizedFloat> t, float x, float y, float z)
{
  int4 v   = __itexfetch(t, make_float4(x, y, z, 0));
  float4 w = make_float4(__int_as_float(v.x), __int_as_float(v.y), __int_as_float(v.z), __int_as_float(v.w));

  return make_float1(w.x);
}

static __inline__ __device__ float1 tex3D(texture<ushort1, 3, cudaReadModeNormalizedFloat> t, float x, float y, float z)
{
  uint4 v  = __utexfetch(t, make_float4(x, y, z, 0));
  float4 w = make_float4(__int_as_float(v.x), __int_as_float(v.y), __int_as_float(v.z), __int_as_float(v.w));

  return make_float1(w.x);
}

static __inline__ __device__ float2 tex3D(texture<short2, 3, cudaReadModeNormalizedFloat> t, float x, float y, float z)
{
  int4 v   = __itexfetch(t, make_float4(x, y, z, 0));
  float4 w = make_float4(__int_as_float(v.x), __int_as_float(v.y), __int_as_float(v.z), __int_as_float(v.w));

  return make_float2(w.x, w.y);
}

static __inline__ __device__ float2 tex3D(texture<ushort2, 3, cudaReadModeNormalizedFloat> t, float x, float y, float z)
{
  uint4 v  = __utexfetch(t, make_float4(x, y, z, 0));
  float4 w = make_float4(__int_as_float(v.x), __int_as_float(v.y), __int_as_float(v.z), __int_as_float(v.w));

  return make_float2(w.x, w.y);
}

static __inline__ __device__ float4 tex3D(texture<short4, 3, cudaReadModeNormalizedFloat> t, float x, float y, float z)
{
  int4 v   = __itexfetch(t, make_float4(x, y, z, 0));
  float4 w = make_float4(__int_as_float(v.x), __int_as_float(v.y), __int_as_float(v.z), __int_as_float(v.w));

  return make_float4(w.x, w.y, w.z, w.w);
}

static __inline__ __device__ float4 tex3D(texture<ushort4, 3, cudaReadModeNormalizedFloat> t, float x, float y, float z)
{
  uint4 v   = __utexfetch(t, make_float4(x, y, z, 0));
  float4 w = make_float4(__int_as_float(v.x), __int_as_float(v.y), __int_as_float(v.z), __int_as_float(v.w));

  return make_float4(w.x, w.y, w.z, w.w);
}

#elif !defined(__CUDACC__)

#include "host_defines.h"
#include "crt/func_macro.h"

#if defined(__CUDABE__)

extern  uint4 __utexfetchi1D(const void*, int4);
extern   int4 __itexfetchi1D(const void*, int4);
extern float4 __ftexfetchi1D(const void*, int4);
extern  uint4 __utexfetch1D(const void*, float4);
extern   int4 __itexfetch1D(const void*, float4);
extern float4 __ftexfetch1D(const void*, float4);
extern  uint4 __utexfetch2D(const void*, float4);
extern   int4 __itexfetch2D(const void*, float4);
extern float4 __ftexfetch2D(const void*, float4);
extern  uint4 __utexfetch3D(const void*, float4);
extern   int4 __itexfetch3D(const void*, float4);
extern float4 __ftexfetch3D(const void*, float4);

#define __utexfetchi(t, i) \
        __utexfetchi1D(t, i)
#define __itexfetchi(t, i) \
        __itexfetchi1D(t, i)
#define __ftexfetchi(t, i) \
        __ftexfetchi1D(t, i)
#define __utexfetch(t, i, d) \
        __utexfetch##d##D(t, i)
#define __itexfetch(t, i, d) \
        __itexfetch##d##D(t, i)
#define __ftexfetch(t, i, d) \
        __ftexfetch##d##D(t, i)

#else /* __CUDABE__ */

extern void CUDARTAPI __cudaTextureFetch(const void *tex, void *index, int integer, void *val);

__device_func__(int4 __itexfetchi(const void *tex, int4 index))
{
  int4 val;

  __cudaTextureFetch(tex, (void*)&index, 1, (void*)&val);

  return val;
}

__device_func__(uint4 __utexfetchi(const void *tex, int4 index))
{
  uint4 val;

  __cudaTextureFetch(tex, (void*)&index, 1, (void*)&val);

  return val;
}

__device_func__(float4 __ftexfetchi(const void *tex, int4 index))
{
  float4 val;

  __cudaTextureFetch(tex, (void*)&index, 1, (void*)&val);

  return val;
}

__device_func__(int4 __itexfetch(const void *tex, float4 index, int dim))
{
  int4 val;

  __cudaTextureFetch(tex, (void*)&index, 0, (void*)&val);

  return val;
}

__device_func__(uint4 __utexfetch(const void *tex, float4 index, int dim))
{
  uint4 val;

  __cudaTextureFetch(tex, (void*)&index, 0, (void*)&val);

  return val;
}

__device_func__(float4 __ftexfetch(const void *tex, float4 index, int dim))
{
  float4 val;

  __cudaTextureFetch(tex, (void*)&index, 0, (void*)&val);

  return val;
}

#endif /* __CUDABE__ */

#endif /* __cplusplus && __CUDACC__ */

#endif /* !__TEXTURE_FETCH_FUNCTIONS_H__ */
