# Supplementary material for: Fast Acceleration of 2D Wave Propagation Simulations Using Modern Computational Accelerators
Source: PLoS One. 2014 Jan 30;9(1):e86484. doi: 10.1371/journal.pone.0086484 (PMC3907428; doi:10.1371/journal.pone.0086484)
Supplement: Software S1 — Software Package containing all the implementations. (ZIP) [file pone.0086484.s001.zip › SourceCodeandInputFiles-PlosONE/3-Fermi-CUDA/code/inc/dynlink/cuda_drvapi_dynlink.h]

/*
 * Copyright 1993-2010 NVIDIA Corporation.  All rights reserved.
 *
 * Please refer to the NVIDIA end user license agreement (EULA) associated
 * with this source code for terms and conditions that govern your use of
 * this software. Any use, reproduction, disclosure, or distribution of
 * this software and related documentation outside the terms of the EULA
 * is strictly prohibited.
 *
 */
 
 
#ifndef __cuda_drvapi_dynlink_h__
#define __cuda_drvapi_dynlink_h__

#include "cuda_drvapi_dynlink_cuda.h"

#if defined(CUDA_INIT_D3D9)||defined(CUDA_INIT_D3D10)||defined(CUDA_INIT_D3D11)
#include "cuda_drvapi_dynlink_d3d.h"
#endif

#ifdef CUDA_INIT_OPENGL
#include "cuda_drvapi_dynlink_gl.h"
#endif

#endif //__cuda_drvapi_dynlink_h__
