# Supplementary material for: Fast Acceleration of 2D Wave Propagation Simulations Using Modern Computational Accelerators
Source: PLoS One. 2014 Jan 30;9(1):e86484. doi: 10.1371/journal.pone.0086484 (PMC3907428; doi:10.1371/journal.pone.0086484)
Supplement: Software S1 — Software Package containing all the implementations. (ZIP) [file pone.0086484.s001.zip › SourceCodeandInputFiles-PlosONE/3-Fermi-CUDA/code/inc/GL/freeglut_ext.h]

#ifndef  __FREEGLUT_EXT_H__
#define  __FREEGLUT_EXT_H__

/*
 * freeglut_ext.h
 *
 * The non-GLUT-compatible extensions to the freeglut library include file
 *
 * Copyright (c) 1999-2000 Pawel W. Olszta. All Rights Reserved.
 * Written by Pawel W. Olszta, <olszta@sourceforge.net>
 * Creation date: Thu Dec 2 1999
 *
 * Permission is hereby granted, free of charge, to any person obtaining a
 * copy of this software and associated documentation files (the "Software"),
 * to deal in the Software without restriction, including without limitation
 * the rights to use, copy, modify, merge, publish, distribute, sublicense,
 * and/or sell copies of the Software, and to permit persons to whom the
 * Software is furnished to do so, subject to the following conditions:
 *
 * The above copyright notice and this permission notice shall be included
 * in all copies or substantial portions of the Software.
 *
 * THE SOFTWARE IS PROVIDED "AS IS", WITHOUT WARRANTY OF ANY KIND, EXPRESS
 * OR IMPLIED, INCLUDING BUT NOT LIMITED TO THE WARRANTIES OF MERCHANTABILITY,
 * FITNESS FOR A PARTICULAR PURPOSE AND NONINFRINGEMENT.  IN NO EVENT SHALL
 * PAWEL W. OLSZTA BE LIABLE FOR ANY CLAIM, DAMAGES OR OTHER LIABILITY, WHETHER
 * IN AN ACTION OF CONTRACT, TORT OR OTHERWISE, ARISING FROM, OUT OF OR IN
 * CONNECTION WITH THE SOFTWARE OR THE USE OR OTHER DEALINGS IN THE SOFTWARE.
 */

#ifdef __cplusplus
    extern "C" {
#endif

/*
 * GLUT API Extension macro definitions -- behaviour when the user clicks on an "x" to close a window
 */
#define GLUT_ACTION_EXIT                         0
#define GLUT_ACTION_GLUTMAINLOOP_RETURNS         1
#define GLUT_ACTION_CONTINUE_EXECUTION           2

/*
 * Create a new rendering context when the user opens a new window?
 */
#define GLUT_CREATE_NEW_CONTEXT                  0
#define GLUT_USE_CURRENT_CONTEXT                 1

/*
 * GLUT API Extension macro definitions -- the glutGet parameters
 */
#define  GLUT_ACTION_ON_WINDOW_CLOSE        0x01F9

#define  GLUT_WINDOW_BORDER_WIDTH           0x01FA
#define  GLUT_WINDOW_HEADER_HEIGHT          0x01FB

#define  GLUT_VERSION                       0x01FC

#define  GLUT_RENDERING_CONTEXT             0x01FD

/*
 * Process loop function, see freeglut_main.c
 */
FGAPI void    FGAPIENTRY glutMainLoopEvent( void );
FGAPI void    FGAPIENTRY glutLeaveMainLoop( void );

/*
 * Window-specific callback functions, see freeglut_callbacks.c
 */
FGAPI void    FGAPIENTRY glutMouseWheelFunc( void (* callback)( int, int, int, int ) );
FGAPI void    FGAPIENTRY glutCloseFunc( void (* callback)( void ) );
FGAPI void    FGAPIENTRY glutWMCloseFunc( void (* callback)( void ) );
/* A. Donev: Also a destruction callback for menus */
FGAPI void    FGAPIENTRY glutMenuDestroyFunc( void (* callback)( void ) );

/*
 * State setting and retrieval functions, see freeglut_state.c
 */
FGAPI void    FGAPIENTRY glutSetOption ( GLenum option_flag, int value ) ;
/* A.Donev: User-data manipulation */
FGAPI void*   FGAPIENTRY glutGetWindowData( void );
FGAPI void    FGAPIENTRY glutSetWindowData(void* data);
FGAPI void*   FGAPIENTRY glutGetMenuData( void );
FGAPI void    FGAPIENTRY glutSetMenuData(void* data);

/*
 * Font stuff, see freeglut_font.c
 */
FGAPI int     FGAPIENTRY glutBitmapHeight( void* font );
FGAPI GLfloat FGAPIENTRY glutStrokeHeight( void* font );
FGAPI void    FGAPIENTRY glutBitmapString( void* font, const unsigned char *string );
FGAPI void    FGAPIENTRY glutStrokeString( void* font, const unsigned char *string );

/*
 * Geometry functions, see freeglut_geometry.c
 */
FGAPI void    FGAPIENTRY glutWireRhombicDodecahedron( void );
FGAPI void    FGAPIENTRY glutSolidRhombicDodecahedron( void );
FGAPI void    FGAPIENTRY glutWireSierpinskiSponge ( int num_levels, GLdouble offset[3], GLdouble scale ) ;
FGAPI void    FGAPIENTRY glutSolidSierpinskiSponge ( int num_levels, GLdouble offset[3], GLdouble scale ) ;
FGAPI void    FGAPIENTRY glutWireCylinder( GLdouble radius, GLdouble height, GLint slices, GLint stacks);
FGAPI void    FGAPIENTRY glutSolidCylinder( GLdouble radius, GLdouble height, GLint slices, GLint stacks);

/*
 * Extension functions, see freeglut_ext.c
 */
FGAPI void * FGAPIENTRY glutGetProcAddress( const char *procName );


#ifdef __cplusplus
    }
#endif

/*** END OF FILE ***/

#endif /* __FREEGLUT_EXT_H__ */
