# Supplementary material for: Fast Acceleration of 2D Wave Propagation Simulations Using Modern Computational Accelerators
Source: PLoS One. 2014 Jan 30;9(1):e86484. doi: 10.1371/journal.pone.0086484 (PMC3907428; doi:10.1371/journal.pone.0086484)
Supplement: Software S1 — Software Package containing all the implementations. (ZIP) [file pone.0086484.s001.zip › SourceCodeandInputFiles-PlosONE/3-Fermi-CUDA/code/inc/GL/glut.h]

#ifndef __glut_h__
#define __glut_h__

/* Copyright (c) Mark J. Kilgard, 1994, 1995, 1996, 1998. */

/* This program is freely distributable without licensing fees  and is
   provided without guarantee or warrantee expressed or  implied. This
   program is -not- in the public domain. */

#if defined(_WIN32)

/* GLUT 3.7 now tries to avoid including <windows.h>
   to avoid name space pollution, but Win32's <GL/gl.h> 
   needs APIENTRY and WINGDIAPI defined properly. */
# if 0
#  define  WIN32_LEAN_AND_MEAN
#  include <windows.h>
# else
   /* XXX This is from Win32's <windef.h> */
#  ifndef APIENTRY
#   define GLUT_APIENTRY_DEFINED
#   if (_MSC_VER >= 800) || defined(_STDCALL_SUPPORTED)
#    define APIENTRY    __stdcall
#   else
#    define APIENTRY
#   endif
#  endif
   /* XXX This is from Win32's <winnt.h> */
#  ifndef CALLBACK
#   if (defined(_M_MRX000) || defined(_M_IX86) || defined(_M_ALPHA) || defined(_M_PPC)) && !defined(MIDL_PASS)
#    define CALLBACK __stdcall
#   else
#    define CALLBACK
#   endif
#  endif
   /* XXX This is from Win32's <wingdi.h> and <winnt.h> */
#  ifndef WINGDIAPI
#   define GLUT_WINGDIAPI_DEFINED
#   define WINGDIAPI __declspec(dllimport)
#  endif
   /* XXX This is from Win32's <ctype.h> */
#  ifndef _WCHAR_T_DEFINED
typedef unsigned short wchar_t;
#   define _WCHAR_T_DEFINED
#  endif
# endif

#pragma comment (lib, "winmm.lib")     /* link with Windows MultiMedia lib */
#pragma comment (lib, "opengl32.lib")  /* link with Microsoft OpenGL lib */
#pragma comment (lib, "glu32.lib")     /* link with OpenGL Utility lib */
#pragma message("Note: including lib: glut32.lib\n")
#pragma comment (lib, "glut32.lib")    /* link with Win32 GLUT lib */

#pragma warning (disable:4244)	/* Disable bogus conversion warnings. */
#pragma warning (disable:4305)  /* VC++ 5.0 version of above warning. */

#endif

#include <GL/gl.h>
#include <GL/glu.h>

/* define APIENTRY and CALLBACK to null string if we aren't on Win32 */
#if !defined(_WIN32)
#define APIENTRY
#define GLUT_APIENTRY_DEFINED
#define CALLBACK
#endif

#ifdef __cplusplus
extern "C" {
#endif

/**
 GLUT API revision history:
 
 GLUT_API_VERSION is updated to reflect incompatible GLUT
 API changes (interface changes, semantic changes, deletions,
 or additions).
 
 GLUT_API_VERSION=1  First public release of GLUT.  11/29/94

 GLUT_API_VERSION=2  Added support for OpenGL/GLX multisampling,
 extension.  Supports new input devices like tablet, dial and button
 box, and Spaceball.  Easy to query OpenGL extensions.

 GLUT_API_VERSION=3  glutMenuStatus added.

 GLUT_API_VERSION=4  glutInitDisplayString, glutWarpPointer,
 glutBitmapLength, glutStrokeLength, glutWindowStatusFunc, dynamic
 video resize subAPI, glutPostWindowRedisplay, glutKeyboardUpFunc,
 glutSpecialUpFunc, glutIgnoreKeyRepeat, glutSetKeyRepeat,
 glutJoystickFunc, glutForceJoystickFunc (NOT FINALIZED!).
**/
#ifndef GLUT_API_VERSION  /* allow this to be overriden */
#define GLUT_API_VERSION		3
#endif

/**
 GLUT implementation revision history:
 
 GLUT_XLIB_IMPLEMENTATION is updated to reflect both GLUT
 API revisions and implementation revisions (ie, bug fixes).

 GLUT_XLIB_IMPLEMENTATION=1  mjk's first public release of
 GLUT Xlib-based implementation.  11/29/94

 GLUT_XLIB_IMPLEMENTATION=2  mjk's second public release of
 GLUT Xlib-based implementation providing GLUT version 2 
 interfaces.

 GLUT_XLIB_IMPLEMENTATION=3  mjk's GLUT 2.2 images. 4/17/95

 GLUT_XLIB_IMPLEMENTATION=4  mjk's GLUT 2.3 images. 6/?/95

 GLUT_XLIB_IMPLEMENTATION=5  mjk's GLUT 3.0 images. 10/?/95

 GLUT_XLIB_IMPLEMENTATION=7  mjk's GLUT 3.1+ with glutWarpPoitner.  7/24/96

 GLUT_XLIB_IMPLEMENTATION=8  mjk's GLUT 3.1+ with glutWarpPoitner
 and video resize.  1/3/97

 GLUT_XLIB_IMPLEMENTATION=9 mjk's GLUT 3.4 release with early GLUT 4 routines.

 GLUT_XLIB_IMPLEMENTATION=11 Mesa 2.5's GLUT 3.6 release.

 GLUT_XLIB_IMPLEMENTATION=12 mjk's GLUT 3.6 release with early GLUT 4 routines + signal handling.

 GLUT_XLIB_IMPLEMENTATION=13 mjk's GLUT 3.7 release with GameGLUT support.
**/
#ifndef GLUT_XLIB_IMPLEMENTATION  /* Allow this to be overriden. */
#define GLUT_XLIB_IMPLEMENTATION	13
#endif

/* Display mode bit masks. */
#define GLUT_RGB			0
#define GLUT_RGBA			GLUT_RGB
#define GLUT_INDEX			1
#define GLUT_SINGLE			0
#define GLUT_DOUBLE			2
#define GLUT_ACCUM			4
#define GLUT_ALPHA			8
#define GLUT_DEPTH			16
#define GLUT_STENCIL			32
#if (GLUT_API_VERSION >= 2)
#define GLUT_MULTISAMPLE		128
#define GLUT_STEREO			256
#endif
#if (GLUT_API_VERSION >= 3)
#define GLUT_LUMINANCE			512
#endif

/* Mouse buttons. */
#define GLUT_LEFT_BUTTON		0
#define GLUT_MIDDLE_BUTTON		1
#define GLUT_RIGHT_BUTTON		2

/* Mouse button  state. */
#define GLUT_DOWN			0
#define GLUT_UP				1

#if (GLUT_API_VERSION >= 2)
/* function keys */
#define GLUT_KEY_F1			1
#define GLUT_KEY_F2			2
#define GLUT_KEY_F3			3
#define GLUT_KEY_F4			4
#define GLUT_KEY_F5			5
#define GLUT_KEY_F6			6
#define GLUT_KEY_F7			7
#define GLUT_KEY_F8			8
#define GLUT_KEY_F9			9
#define GLUT_KEY_F10			10
#define GLUT_KEY_F11			11
#define GLUT_KEY_F12			12
/* directional keys */
#define GLUT_KEY_LEFT			100
#define GLUT_KEY_UP			101
#define GLUT_KEY_RIGHT			102
#define GLUT_KEY_DOWN			103
#define GLUT_KEY_PAGE_UP		104
#define GLUT_KEY_PAGE_DOWN		105
#define GLUT_KEY_HOME			106
#define GLUT_KEY_END			107
#define GLUT_KEY_INSERT			108
#endif

/* Entry/exit  state. */
#define GLUT_LEFT			0
#define GLUT_ENTERED			1

/* Menu usage  state. */
#define GLUT_MENU_NOT_IN_USE		0
#define GLUT_MENU_IN_USE		1

/* Visibility  state. */
#define GLUT_NOT_VISIBLE		0
#define GLUT_VISIBLE			1

/* Window status  state. */
#define GLUT_HIDDEN			0
#define GLUT_FULLY_RETAINED		1
#define GLUT_PARTIALLY_RETAINED		2
#define GLUT_FULLY_COVERED		3

/* Color index component selection values. */
#define GLUT_RED			0
#define GLUT_GREEN			1
#define GLUT_BLUE			2

/* Layers for use. */
#define GLUT_NORMAL			0
#define GLUT_OVERLAY			1

#if defined(_WIN32)
/* Stroke font constants (use these in GLUT program). */
#define GLUT_STROKE_ROMAN		((void*)0)
#define GLUT_STROKE_MONO_ROMAN		((void*)1)

/* Bitmap font constants (use these in GLUT program). */
#define GLUT_BITMAP_9_BY_15		((void*)2)
#define GLUT_BITMAP_8_BY_13		((void*)3)
#define GLUT_BITMAP_TIMES_ROMAN_10	((void*)4)
#define GLUT_BITMAP_TIMES_ROMAN_24	((void*)5)
#if (GLUT_API_VERSION >= 3)
#define GLUT_BITMAP_HELVETICA_10	((void*)6)
#define GLUT_BITMAP_HELVETICA_12	((void*)7)
#define GLUT_BITMAP_HELVETICA_18	((void*)8)
#endif
#else
/* Stroke font opaque addresses (use constants instead in source code). */
extern void *glutStrokeRoman;
extern void *glutStrokeMonoRoman;

/* Stroke font constants (use these in GLUT program). */
#define GLUT_STROKE_ROMAN		(&glutStrokeRoman)
#define GLUT_STROKE_MONO_ROMAN		(&glutStrokeMonoRoman)

/* Bitmap font opaque addresses (use constants instead in source code). */
extern void *glutBitmap9By15;
extern void *glutBitmap8By13;
extern void *glutBitmapTimesRoman10;
extern void *glutBitmapTimesRoman24;
extern void *glutBitmapHelvetica10;
extern void *glutBitmapHelvetica12;
extern void *glutBitmapHelvetica18;

/* Bitmap font constants (use these in GLUT program). */
#define GLUT_BITMAP_9_BY_15		(&glutBitmap9By15)
#define GLUT_BITMAP_8_BY_13		(&glutBitmap8By13)
#define GLUT_BITMAP_TIMES_ROMAN_10	(&glutBitmapTimesRoman10)
#define GLUT_BITMAP_TIMES_ROMAN_24	(&glutBitmapTimesRoman24)
#if (GLUT_API_VERSION >= 3)
#define GLUT_BITMAP_HELVETICA_10	(&glutBitmapHelvetica10)
#define GLUT_BITMAP_HELVETICA_12	(&glutBitmapHelvetica12)
#define GLUT_BITMAP_HELVETICA_18	(&glutBitmapHelvetica18)
#endif
#endif

/* glutGet parameters. */
#define GLUT_WINDOW_X			100
#define GLUT_WINDOW_Y			101
#define GLUT_WINDOW_WIDTH		102
#define GLUT_WINDOW_HEIGHT		103
#define GLUT_WINDOW_BUFFER_SIZE		104
#define GLUT_WINDOW_STENCIL_SIZE	105
#define GLUT_WINDOW_DEPTH_SIZE		106
#define GLUT_WINDOW_RED_SIZE		107
#define GLUT_WINDOW_GREEN_SIZE		108
#define GLUT_WINDOW_BLUE_SIZE		109
#define GLUT_WINDOW_ALPHA_SIZE		110
#define GLUT_WINDOW_ACCUM_RED_SIZE	111
#define GLUT_WINDOW_ACCUM_GREEN_SIZE	112
#define GLUT_WINDOW_ACCUM_BLUE_SIZE	113
#define GLUT_WINDOW_ACCUM_ALPHA_SIZE	114
#define GLUT_WINDOW_DOUBLEBUFFER	115
#define GLUT_WINDOW_RGBA		116
#define GLUT_WINDOW_PARENT		117
#define GLUT_WINDOW_NUM_CHILDREN	118
#define GLUT_WINDOW_COLORMAP_SIZE	119
#if (GLUT_API_VERSION >= 2)
#define GLUT_WINDOW_NUM_SAMPLES		120
#define GLUT_WINDOW_STEREO		121
#endif
#if (GLUT_API_VERSION >= 3)
#define GLUT_WINDOW_CURSOR		122
#endif
#define GLUT_SCREEN_WIDTH		200
#define GLUT_SCREEN_HEIGHT		201
#define GLUT_SCREEN_WIDTH_MM		202
#define GLUT_SCREEN_HEIGHT_MM		203
#define GLUT_MENU_NUM_ITEMS		300
#define GLUT_DISPLAY_MODE_POSSIBLE	400
#define GLUT_INIT_WINDOW_X		500
#define GLUT_INIT_WINDOW_Y		501
#define GLUT_INIT_WINDOW_WIDTH		502
#define GLUT_INIT_WINDOW_HEIGHT		503
#define GLUT_INIT_DISPLAY_MODE		504
#if (GLUT_API_VERSION >= 2)
#define GLUT_ELAPSED_TIME		700
#endif
#if (GLUT_API_VERSION >= 4 || GLUT_XLIB_IMPLEMENTATION >= 13)
#define GLUT_WINDOW_FORMAT_ID		123
#endif

#if (GLUT_API_VERSION >= 2)
/* glutDeviceGet parameters. */
#define GLUT_HAS_KEYBOARD		600
#define GLUT_HAS_MOUSE			601
#define GLUT_HAS_SPACEBALL		602
#define GLUT_HAS_DIAL_AND_BUTTON_BOX	603
#define GLUT_HAS_TABLET			604
#define GLUT_NUM_MOUSE_BUTTONS		605
#define GLUT_NUM_SPACEBALL_BUTTONS	606
#define GLUT_NUM_BUTTON_BOX_BUTTONS	607
#define GLUT_NUM_DIALS			608
#define GLUT_NUM_TABLET_BUTTONS		609
#endif
#if (GLUT_API_VERSION >= 4 || GLUT_XLIB_IMPLEMENTATION >= 13)
#define GLUT_DEVICE_IGNORE_KEY_REPEAT   610
#define GLUT_DEVICE_KEY_REPEAT          611
#define GLUT_HAS_JOYSTICK		612
#define GLUT_OWNS_JOYSTICK		613
#define GLUT_JOYSTICK_BUTTONS		614
#define GLUT_JOYSTICK_AXES		615
#define GLUT_JOYSTICK_POLL_RATE		616
#endif

#if (GLUT_API_VERSION >= 3)
/* glutLayerGet parameters. */
#define GLUT_OVERLAY_POSSIBLE           800
#define GLUT_LAYER_IN_USE		801
#define GLUT_HAS_OVERLAY		802
#define GLUT_TRANSPARENT_INDEX		803
#define GLUT_NORMAL_DAMAGED		804
#define GLUT_OVERLAY_DAMAGED		805

#if (GLUT_API_VERSION >= 4 || GLUT_XLIB_IMPLEMENTATION >= 9)
/* glutVideoResizeGet parameters. */
#define GLUT_VIDEO_RESIZE_POSSIBLE	900
#define GLUT_VIDEO_RESIZE_IN_USE	901
#define GLUT_VIDEO_RESIZE_X_DELTA	902
#define GLUT_VIDEO_RESIZE_Y_DELTA	903
#define GLUT_VIDEO_RESIZE_WIDTH_DELTA	904
#define GLUT_VIDEO_RESIZE_HEIGHT_DELTA	905
#define GLUT_VIDEO_RESIZE_X		906
#define GLUT_VIDEO_RESIZE_Y		907
#define GLUT_VIDEO_RESIZE_WIDTH		908
#define GLUT_VIDEO_RESIZE_HEIGHT	909
#endif

/* glutUseLayer parameters. */
#define GLUT_NORMAL			0
#define GLUT_OVERLAY			1

/* glutGetModifiers return mask. */
#define GLUT_ACTIVE_SHIFT               1
#define GLUT_ACTIVE_CTRL                2
#define GLUT_ACTIVE_ALT                 4

/* glutSetCursor parameters. */
/* Basic arrows. */
#define GLUT_CURSOR_RIGHT_ARROW		0
#define GLUT_CURSOR_LEFT_ARROW		1
/* Symbolic cursor shapes. */
#define GLUT_CURSOR_INFO		2
#define GLUT_CURSOR_DESTROY		3
#define GLUT_CURSOR_HELP		4
#define GLUT_CURSOR_CYCLE		5
#define GLUT_CURSOR_SPRAY		6
#define GLUT_CURSOR_WAIT		7
#define GLUT_CURSOR_TEXT		8
#define GLUT_CURSOR_CROSSHAIR		9
/* Directional cursors. */
#define GLUT_CURSOR_UP_DOWN		10
#define GLUT_CURSOR_LEFT_RIGHT		11
/* Sizing cursors. */
#define GLUT_CURSOR_TOP_SIDE		12
#define GLUT_CURSOR_BOTTOM_SIDE		13
#define GLUT_CURSOR_LEFT_SIDE		14
#define GLUT_CURSOR_RIGHT_SIDE		15
#define GLUT_CURSOR_TOP_LEFT_CORNER	16
#define GLUT_CURSOR_TOP_RIGHT_CORNER	17
#define GLUT_CURSOR_BOTTOM_RIGHT_CORNER	18
#define GLUT_CURSOR_BOTTOM_LEFT_CORNER	19
/* Inherit from parent window. */
#define GLUT_CURSOR_INHERIT		100
/* Blank cursor. */
#define GLUT_CURSOR_NONE		101
/* Fullscreen crosshair (if available). */
#define GLUT_CURSOR_FULL_CROSSHAIR	102
#endif

/* GLUT initialization sub-API. */
extern void APIENTRY glutInit(int *argcp, char **argv);
extern void APIENTRY glutInitDisplayMode(unsigned int mode);
#if (GLUT_API_VERSION >= 4 || GLUT_XLIB_IMPLEMENTATION >= 9)
extern void APIENTRY glutInitDisplayString(const char *string);
#endif
extern void APIENTRY glutInitWindowPosition(int x, int y);
extern void APIENTRY glutInitWindowSize(int width, int height);
extern void APIENTRY glutMainLoop(void);

/* GLUT window sub-API. */
extern int APIENTRY glutCreateWindow(const char *title);
extern int APIENTRY glutCreateSubWindow(int win, int x, int y, int width, int height);
extern void APIENTRY glutDestroyWindow(int win);
extern void APIENTRY glutPostRedisplay(void);
#if (GLUT_API_VERSION >= 4 || GLUT_XLIB_IMPLEMENTATION >= 11)
extern void APIENTRY glutPostWindowRedisplay(int win);
#endif
extern void APIENTRY glutSwapBuffers(void);
extern int APIENTRY glutGetWindow(void);
extern void APIENTRY glutSetWindow(int win);
extern void APIENTRY glutSetWindowTitle(const char *title);
extern void APIENTRY glutSetIconTitle(const char *title);
extern void APIENTRY glutPositionWindow(int x, int y);
extern void APIENTRY glutReshapeWindow(int width, int height);
extern void APIENTRY glutPopWindow(void);
extern void APIENTRY glutPushWindow(void);
extern void APIENTRY glutIconifyWindow(void);
extern void APIENTRY glutShowWindow(void);
extern void APIENTRY glutHideWindow(void);
#if (GLUT_API_VERSION >= 3)
extern void APIENTRY glutFullScreen(void);
extern void APIENTRY glutSetCursor(int cursor);
#if (GLUT_API_VERSION >= 4 || GLUT_XLIB_IMPLEMENTATION >= 9)
extern void APIENTRY glutWarpPointer(int x, int y);
#endif

/* GLUT overlay sub-API. */
extern void APIENTRY glutEstablishOverlay(void);
extern void APIENTRY glutRemoveOverlay(void);
extern void APIENTRY glutUseLayer(GLenum layer);
extern void APIENTRY glutPostOverlayRedisplay(void);
#if (GLUT_API_VERSION >= 4 || GLUT_XLIB_IMPLEMENTATION >= 11)
extern void APIENTRY glutPostWindowOverlayRedisplay(int win);
#endif
extern void APIENTRY glutShowOverlay(void);
extern void APIENTRY glutHideOverlay(void);
#endif

/* GLUT menu sub-API. */
extern int APIENTRY glutCreateMenu(void (*)(int));
extern void APIENTRY glutDestroyMenu(int menu);
extern int APIENTRY glutGetMenu(void);
extern void APIENTRY glutSetMenu(int menu);
extern void APIENTRY glutAddMenuEntry(const char *label, int value);
extern void APIENTRY glutAddSubMenu(const char *label, int submenu);
extern void APIENTRY glutChangeToMenuEntry(int item, const char *label, int value);
extern void APIENTRY glutChangeToSubMenu(int item, const char *label, int submenu);
extern void APIENTRY glutRemoveMenuItem(int item);
extern void APIENTRY glutAttachMenu(int button);
extern void APIENTRY glutDetachMenu(int button);

/* GLUT window callback sub-API. */
extern void APIENTRY glutDisplayFunc(void (*func)(void));
extern void APIENTRY glutReshapeFunc(void (*func)(int width, int height));
extern void APIENTRY glutKeyboardFunc(void (*func)(unsigned char key, int x, int y));
extern void APIENTRY glutMouseFunc(void (*func)(int button, int state, int x, int y));
extern void APIENTRY glutMotionFunc(void (*func)(int x, int y));
extern void APIENTRY glutPassiveMotionFunc(void (*func)(int x, int y));
extern void APIENTRY glutEntryFunc(void (*func)(int state));
extern void APIENTRY glutVisibilityFunc(void (*func)(int state));
extern void APIENTRY glutIdleFunc(void (*func)(void));
extern void APIENTRY glutTimerFunc(unsigned int millis, void (*func)(int value), int value);
extern void APIENTRY glutMenuStateFunc(void (*func)(int state));
#if (GLUT_API_VERSION >= 2)
extern void APIENTRY glutSpecialFunc(void (*func)(int key, int x, int y));
extern void APIENTRY glutSpaceballMotionFunc(void (*func)(int x, int y, int z));
extern void APIENTRY glutSpaceballRotateFunc(void (*func)(int x, int y, int z));
extern void APIENTRY glutSpaceballButtonFunc(void (*func)(int button, int state));
extern void APIENTRY glutButtonBoxFunc(void (*func)(int button, int state));
extern void APIENTRY glutDialsFunc(void (*func)(int dial, int value));
extern void APIENTRY glutTabletMotionFunc(void (*func)(int x, int y));
extern void APIENTRY glutTabletButtonFunc(void (*func)(int button, int state, int x, int y));
#if (GLUT_API_VERSION >= 3)
extern void APIENTRY glutMenuStatusFunc(void (*func)(int status, int x, int y));
extern void APIENTRY glutOverlayDisplayFunc(void (*func)(void));
#if (GLUT_API_VERSION >= 4 || GLUT_XLIB_IMPLEMENTATION >= 9)
extern void APIENTRY glutWindowStatusFunc(void (*func)(int state));
#endif
#if (GLUT_API_VERSION >= 4 || GLUT_XLIB_IMPLEMENTATION >= 13)
extern void APIENTRY glutKeyboardUpFunc(void (*func)(unsigned char key, int x, int y));
extern void APIENTRY glutSpecialUpFunc(void (*func)(int key, int x, int y));
extern void APIENTRY glutJoystickFunc(void (*func)(unsigned int buttonMask, int x, int y, int z), int pollInterval);
#endif
#endif
#endif

/* GLUT color index sub-API. */
extern void APIENTRY glutSetColor(int, GLfloat red, GLfloat green, GLfloat blue);
extern GLfloat APIENTRY glutGetColor(int ndx, int component);
extern void APIENTRY glutCopyColormap(int win);

/* GLUT state retrieval sub-API. */
extern int APIENTRY glutGet(GLenum type);
extern int APIENTRY glutDeviceGet(GLenum type);
#if (GLUT_API_VERSION >= 2)
/* GLUT extension support sub-API */
extern int APIENTRY glutExtensionSupported(const char *name);
#endif
#if (GLUT_API_VERSION >= 3)
extern int APIENTRY glutGetModifiers(void);
extern int APIENTRY glutLayerGet(GLenum type);
#endif

/* GLUT font sub-API */
extern void APIENTRY glutBitmapCharacter(void *font, int character);
extern int APIENTRY glutBitmapWidth(void *font, int character);
extern void APIENTRY glutStrokeCharacter(void *font, int character);
extern int APIENTRY glutStrokeWidth(void *font, int character);
#if (GLUT_API_VERSION >= 4 || GLUT_XLIB_IMPLEMENTATION >= 9)
extern int APIENTRY glutBitmapLength(void *font, const unsigned char *string);
extern int APIENTRY glutStrokeLength(void *font, const unsigned char *string);
#endif

/* GLUT pre-built models sub-API */
extern void APIENTRY glutWireSphere(GLdouble radius, GLint slices, GLint stacks);
extern void APIENTRY glutSolidSphere(GLdouble radius, GLint slices, GLint stacks);
extern void APIENTRY glutWireCone(GLdouble base, GLdouble height, GLint slices, GLint stacks);
extern void APIENTRY glutSolidCone(GLdouble base, GLdouble height, GLint slices, GLint stacks);
extern void APIENTRY glutWireCube(GLdouble size);
extern void APIENTRY glutSolidCube(GLdouble size);
extern void APIENTRY glutWireTorus(GLdouble innerRadius, GLdouble outerRadius, GLint sides, GLint rings);
extern void APIENTRY glutSolidTorus(GLdouble innerRadius, GLdouble outerRadius, GLint sides, GLint rings);
extern void APIENTRY glutWireDodecahedron(void);
extern void APIENTRY glutSolidDodecahedron(void);
extern void APIENTRY glutWireTeapot(GLdouble size);
extern void APIENTRY glutSolidTeapot(GLdouble size);
extern void APIENTRY glutWireOctahedron(void);
extern void APIENTRY glutSolidOctahedron(void);
extern void APIENTRY glutWireTetrahedron(void);
extern void APIENTRY glutSolidTetrahedron(void);
extern void APIENTRY glutWireIcosahedron(void);
extern void APIENTRY glutSolidIcosahedron(void);

#if (GLUT_API_VERSION >= 4 || GLUT_XLIB_IMPLEMENTATION >= 9)
/* GLUT video resize sub-API. */
extern int APIENTRY glutVideoResizeGet(GLenum param);
extern void APIENTRY glutSetupVideoResizing(void);
extern void APIENTRY glutStopVideoResizing(void);
extern void APIENTRY glutVideoResize(int x, int y, int width, int height);
extern void APIENTRY glutVideoPan(int x, int y, int width, int height);

/* GLUT debugging sub-API. */
extern void APIENTRY glutReportErrors(void);
#endif

#if (GLUT_API_VERSION >= 4 || GLUT_XLIB_IMPLEMENTATION >= 13)
/* GLUT device control sub-API. */
/* glutSetKeyRepeat modes. */
#define GLUT_KEY_REPEAT_OFF		0
#define GLUT_KEY_REPEAT_ON		1
#define GLUT_KEY_REPEAT_DEFAULT		2

/* Joystick button masks. */
#define GLUT_JOYSTICK_BUTTON_A		1
#define GLUT_JOYSTICK_BUTTON_B		2
#define GLUT_JOYSTICK_BUTTON_C		4
#define GLUT_JOYSTICK_BUTTON_D		8

extern void APIENTRY glutIgnoreKeyRepeat(int ignore);
extern void APIENTRY glutSetKeyRepeat(int repeatMode);
extern void APIENTRY glutForceJoystickFunc(void);

/* GLUT game mode sub-API. */
/* glutGameModeGet. */
#define GLUT_GAME_MODE_ACTIVE           0
#define GLUT_GAME_MODE_POSSIBLE         1
#define GLUT_GAME_MODE_WIDTH            2
#define GLUT_GAME_MODE_HEIGHT           3
#define GLUT_GAME_MODE_PIXEL_DEPTH      4
#define GLUT_GAME_MODE_REFRESH_RATE     5
#define GLUT_GAME_MODE_DISPLAY_CHANGED  6

extern void APIENTRY glutGameModeString(const char *string);
extern int APIENTRY glutEnterGameMode(void);
extern void APIENTRY glutLeaveGameMode(void);
extern int APIENTRY glutGameModeGet(GLenum mode);
#endif

#ifdef __cplusplus
}

#endif

#ifdef GLUT_APIENTRY_DEFINED
# undef GLUT_APIENTRY_DEFINED
# undef APIENTRY
#endif

#ifdef GLUT_WINGDIAPI_DEFINED
# undef GLUT_WINGDIAPI_DEFINED
# undef WINGDIAPI
#endif

#endif                  /* __glut_h__ */
