# Supplementary material for: Fast Acceleration of 2D Wave Propagation Simulations Using Modern Computational Accelerators
Source: PLoS One. 2014 Jan 30;9(1):e86484. doi: 10.1371/journal.pone.0086484 (PMC3907428; doi:10.1371/journal.pone.0086484)
Supplement: Software S1 — Software Package containing all the implementations. (ZIP) [file pone.0086484.s001.zip › SourceCodeandInputFiles-PlosONE/3-Fermi-CUDA/code/inc/GL/freeglut_std.h]

#ifndef  __FREEGLUT_STD_H__
#define  __FREEGLUT_STD_H__

/*
 * freeglut_std.h
 *
 * The GLUT-compatible part of the freeglut library include file
 *
 * Copyright (c) 1999-2000 Pawel W. Olszta. All Rights Reserved.
 * Written by Pawel W. Olszta, <olszta@sourceforge.net>
 * Creation date: Thu Dec 2 1999
 *
 * Permission is hereby granted, free of charge, to any person obtaining a
 * copy of this software and associated documentation files (the "Software"),
 * to deal in the Software without restriction, including without limitation
 * the rights to use, copy, modify, merge, publish, distribute, sublicense,
 * and/or sell copies of the Software, and to permit persons to whom the
 * Software is furnished to do so, subject to the following conditions:
 *
 * The above copyright notice and this permission notice shall be included
 * in all copies or substantial portions of the Software.
 *
 * THE SOFTWARE IS PROVIDED "AS IS", WITHOUT WARRANTY OF ANY KIND, EXPRESS
 * OR IMPLIED, INCLUDING BUT NOT LIMITED TO THE WARRANTIES OF MERCHANTABILITY,
 * FITNESS FOR A PARTICULAR PURPOSE AND NONINFRINGEMENT.  IN NO EVENT SHALL
 * PAWEL W. OLSZTA BE LIABLE FOR ANY CLAIM, DAMAGES OR OTHER LIABILITY, WHETHER
 * IN AN ACTION OF CONTRACT, TORT OR OTHERWISE, ARISING FROM, OUT OF OR IN
 * CONNECTION WITH THE SOFTWARE OR THE USE OR OTHER DEALINGS IN THE SOFTWARE.
 */

#ifdef __cplusplus
    extern "C" {
#endif

/*
 * Under windows, we have to differentiate between static and dynamic libraries
 */
#if defined(WIN32)
#    include <windows.h>
#    include <windowsx.h>
#    include <mmsystem.h>
#    define WINDOWS
#ifdef FREEGLUT_STATIC
#    define FGAPI
#    define FGAPIENTRY

#    pragma comment (lib, "freeglut_static.lib")    /* link with Win32 static freeglut lib */

#else

#        if defined(FREEGLUT_EXPORTS)
#                define FGAPI __declspec(dllexport)
/* #                define FGAPI */
#        else
#                define FGAPI __declspec(dllimport)
#   pragma comment (lib, "freeglut.lib")    /* link with Win32 freeglut lib */
#        endif
#        define FGAPIENTRY __stdcall

#endif

#pragma comment (lib, "winmm.lib")       /* link with Windows MultiMedia lib */
#pragma comment (lib, "user32.lib") /* link with Windows user lib */
#pragma comment (lib, "gdi32.lib") /* link with Windows GDI lib */
#pragma comment (lib, "opengl32.lib")    /* link with Microsoft OpenGL lib */
#pragma comment (lib, "glu32.lib")       /* link with OpenGL Utility lib */


#else
#        define FGAPI
#        define FGAPIENTRY
#endif

/*
 * The freeglut and GLUT API versions
 */
#define  FREEGLUT             1
#define  GLUT_API_VERSION     4
#define  FREEGLUT_VERSION_2_0 1

/*
 * Always include OpenGL and GLU headers
 */
#include <GL/gl.h>
#include <GL/glu.h>

/*
 * GLUT API macro definitions -- the special key codes:
 */
#define  GLUT_KEY_F1                        0x0001
#define  GLUT_KEY_F2                        0x0002
#define  GLUT_KEY_F3                        0x0003
#define  GLUT_KEY_F4                        0x0004
#define  GLUT_KEY_F5                        0x0005
#define  GLUT_KEY_F6                        0x0006
#define  GLUT_KEY_F7                        0x0007
#define  GLUT_KEY_F8                        0x0008
#define  GLUT_KEY_F9                        0x0009
#define  GLUT_KEY_F10                       0x000A
#define  GLUT_KEY_F11                       0x000B
#define  GLUT_KEY_F12                       0x000C
#define  GLUT_KEY_LEFT                      0x0064
#define  GLUT_KEY_UP                        0x0065
#define  GLUT_KEY_RIGHT                     0x0066
#define  GLUT_KEY_DOWN                      0x0067
#define  GLUT_KEY_PAGE_UP                   0x0068
#define  GLUT_KEY_PAGE_DOWN                 0x0069
#define  GLUT_KEY_HOME                      0x006A
#define  GLUT_KEY_END                       0x006B
#define  GLUT_KEY_INSERT                    0x006C

/*
 * GLUT API macro definitions -- mouse state definitions
 */
#define  GLUT_LEFT_BUTTON                   0x0000
#define  GLUT_MIDDLE_BUTTON                 0x0001
#define  GLUT_RIGHT_BUTTON                  0x0002
#define  GLUT_DOWN                          0x0000
#define  GLUT_UP                            0x0001
#define  GLUT_LEFT                          0x0000
#define  GLUT_ENTERED                       0x0001

/*
 * GLUT API macro definitions -- the display mode definitions
 */
#define  GLUT_RGB                           0x0000
#define  GLUT_RGBA                          0x0000
#define  GLUT_INDEX                         0x0001
#define  GLUT_SINGLE                        0x0000
#define  GLUT_DOUBLE                        0x0002
#define  GLUT_ACCUM                         0x0004
#define  GLUT_ALPHA                         0x0008
#define  GLUT_DEPTH                         0x0010
#define  GLUT_STENCIL                       0x0020
#define  GLUT_MULTISAMPLE                   0x0080
#define  GLUT_STEREO                        0x0100
#define  GLUT_LUMINANCE                     0x0200

/*
 * GLUT API macro definitions -- windows and menu related definitions
 */
#define  GLUT_MENU_NOT_IN_USE               0x0000
#define  GLUT_MENU_IN_USE                   0x0001
#define  GLUT_NOT_VISIBLE                   0x0000
#define  GLUT_VISIBLE                       0x0001
#define  GLUT_HIDDEN                        0x0000
#define  GLUT_FULLY_RETAINED                0x0001
#define  GLUT_PARTIALLY_RETAINED            0x0002
#define  GLUT_FULLY_COVERED                 0x0003

/*
 * GLUT API macro definitions -- fonts definitions
 *
 * Steve Baker suggested to make it binary compatible with GLUT:
 */
#if defined(WIN32)
#   define  GLUT_STROKE_ROMAN               ((void *)0x0000)
#   define  GLUT_STROKE_MONO_ROMAN          ((void *)0x0001)
#   define  GLUT_BITMAP_9_BY_15             ((void *)0x0002)
#   define  GLUT_BITMAP_8_BY_13             ((void *)0x0003)
#   define  GLUT_BITMAP_TIMES_ROMAN_10      ((void *)0x0004)
#   define  GLUT_BITMAP_TIMES_ROMAN_24      ((void *)0x0005)
#   define  GLUT_BITMAP_HELVETICA_10        ((void *)0x0006)
#   define  GLUT_BITMAP_HELVETICA_12        ((void *)0x0007)
#   define  GLUT_BITMAP_HELVETICA_18        ((void *)0x0008)
#else
    /*
     * I don't really know if it's a good idea... But here it goes:
     */
    extern void* glutStrokeRoman;
    extern void* glutStrokeMonoRoman;
    extern void* glutBitmap9By15;
    extern void* glutBitmap8By13;
    extern void* glutBitmapTimesRoman10;
    extern void* glutBitmapTimesRoman24;
    extern void* glutBitmapHelvetica10;
    extern void* glutBitmapHelvetica12;
    extern void* glutBitmapHelvetica18;

    /*
     * Those pointers will be used by following definitions:
     */
#   define  GLUT_STROKE_ROMAN               ((void *) &glutStrokeRoman)
#   define  GLUT_STROKE_MONO_ROMAN          ((void *) &glutStrokeMonoRoman)
#   define  GLUT_BITMAP_9_BY_15             ((void *) &glutBitmap9By15)
#   define  GLUT_BITMAP_8_BY_13             ((void *) &glutBitmap8By13)
#   define  GLUT_BITMAP_TIMES_ROMAN_10      ((void *) &glutBitmapTimesRoman10)
#   define  GLUT_BITMAP_TIMES_ROMAN_24      ((void *) &glutBitmapTimesRoman24)
#   define  GLUT_BITMAP_HELVETICA_10        ((void *) &glutBitmapHelvetica10)
#   define  GLUT_BITMAP_HELVETICA_12        ((void *) &glutBitmapHelvetica12)
#   define  GLUT_BITMAP_HELVETICA_18        ((void *) &glutBitmapHelvetica18)
#endif

/*
 * GLUT API macro definitions -- the glutGet parameters
 */
#define  GLUT_WINDOW_X                      0x0064
#define  GLUT_WINDOW_Y                      0x0065
#define  GLUT_WINDOW_WIDTH                  0x0066
#define  GLUT_WINDOW_HEIGHT                 0x0067
#define  GLUT_WINDOW_BUFFER_SIZE            0x0068
#define  GLUT_WINDOW_STENCIL_SIZE           0x0069
#define  GLUT_WINDOW_DEPTH_SIZE             0x006A
#define  GLUT_WINDOW_RED_SIZE               0x006B
#define  GLUT_WINDOW_GREEN_SIZE             0x006C
#define  GLUT_WINDOW_BLUE_SIZE              0x006D
#define  GLUT_WINDOW_ALPHA_SIZE             0x006E
#define  GLUT_WINDOW_ACCUM_RED_SIZE         0x006F
#define  GLUT_WINDOW_ACCUM_GREEN_SIZE       0x0070
#define  GLUT_WINDOW_ACCUM_BLUE_SIZE        0x0071
#define  GLUT_WINDOW_ACCUM_ALPHA_SIZE       0x0072
#define  GLUT_WINDOW_DOUBLEBUFFER           0x0073
#define  GLUT_WINDOW_RGBA                   0x0074
#define  GLUT_WINDOW_PARENT                 0x0075
#define  GLUT_WINDOW_NUM_CHILDREN           0x0076
#define  GLUT_WINDOW_COLORMAP_SIZE          0x0077
#define  GLUT_WINDOW_NUM_SAMPLES            0x0078
#define  GLUT_WINDOW_STEREO                 0x0079
#define  GLUT_WINDOW_CURSOR                 0x007A

#define  GLUT_SCREEN_WIDTH                  0x00C8
#define  GLUT_SCREEN_HEIGHT                 0x00C9
#define  GLUT_SCREEN_WIDTH_MM               0x00CA
#define  GLUT_SCREEN_HEIGHT_MM              0x00CB
#define  GLUT_MENU_NUM_ITEMS                0x012C
#define  GLUT_DISPLAY_MODE_POSSIBLE         0x0190
#define  GLUT_INIT_WINDOW_X                 0x01F4
#define  GLUT_INIT_WINDOW_Y                 0x01F5
#define  GLUT_INIT_WINDOW_WIDTH             0x01F6
#define  GLUT_INIT_WINDOW_HEIGHT            0x01F7
#define  GLUT_INIT_DISPLAY_MODE             0x01F8
#define  GLUT_ELAPSED_TIME                  0x02BC
#define  GLUT_WINDOW_FORMAT_ID              0x007B
#define  GLUT_INIT_STATE                    0x007C

/*
 * GLUT API macro definitions -- the glutDeviceGet parameters
 */
#define  GLUT_HAS_KEYBOARD                  0x0258
#define  GLUT_HAS_MOUSE                     0x0259
#define  GLUT_HAS_SPACEBALL                 0x025A
#define  GLUT_HAS_DIAL_AND_BUTTON_BOX       0x025B
#define  GLUT_HAS_TABLET                    0x025C
#define  GLUT_NUM_MOUSE_BUTTONS             0x025D
#define  GLUT_NUM_SPACEBALL_BUTTONS         0x025E
#define  GLUT_NUM_BUTTON_BOX_BUTTONS        0x025F
#define  GLUT_NUM_DIALS                     0x0260
#define  GLUT_NUM_TABLET_BUTTONS            0x0261
#define  GLUT_DEVICE_IGNORE_KEY_REPEAT      0x0262
#define  GLUT_DEVICE_KEY_REPEAT             0x0263
#define  GLUT_HAS_JOYSTICK                  0x0264
#define  GLUT_OWNS_JOYSTICK                 0x0265
#define  GLUT_JOYSTICK_BUTTONS              0x0266
#define  GLUT_JOYSTICK_AXES                 0x0267
#define  GLUT_JOYSTICK_POLL_RATE            0x0268

/*
 * GLUT API macro definitions -- the glutLayerGet parameters
 */
#define  GLUT_OVERLAY_POSSIBLE              0x0320
#define  GLUT_LAYER_IN_USE                  0x0321
#define  GLUT_HAS_OVERLAY                   0x0322
#define  GLUT_TRANSPARENT_INDEX             0x0323
#define  GLUT_NORMAL_DAMAGED                0x0324
#define  GLUT_OVERLAY_DAMAGED               0x0325

/*
 * GLUT API macro definitions -- the glutVideoResizeGet parameters
 */
#define  GLUT_VIDEO_RESIZE_POSSIBLE         0x0384
#define  GLUT_VIDEO_RESIZE_IN_USE           0x0385
#define  GLUT_VIDEO_RESIZE_X_DELTA          0x0386
#define  GLUT_VIDEO_RESIZE_Y_DELTA          0x0387
#define  GLUT_VIDEO_RESIZE_WIDTH_DELTA      0x0388
#define  GLUT_VIDEO_RESIZE_HEIGHT_DELTA     0x0389
#define  GLUT_VIDEO_RESIZE_X                0x038A
#define  GLUT_VIDEO_RESIZE_Y                0x038B
#define  GLUT_VIDEO_RESIZE_WIDTH            0x038C
#define  GLUT_VIDEO_RESIZE_HEIGHT           0x038D

/*
 * GLUT API macro definitions -- the glutUseLayer parameters
 */
#define  GLUT_NORMAL                        0x0000
#define  GLUT_OVERLAY                       0x0001

/*
 * GLUT API macro definitions -- the glutGetModifiers parameters
 */
#define  GLUT_ACTIVE_SHIFT                  0x0001
#define  GLUT_ACTIVE_CTRL                   0x0002
#define  GLUT_ACTIVE_ALT                    0x0004

/*
 * GLUT API macro definitions -- the glutSetCursor parameters
 */
#define  GLUT_CURSOR_RIGHT_ARROW            0x0000
#define  GLUT_CURSOR_LEFT_ARROW             0x0001
#define  GLUT_CURSOR_INFO                   0x0002
#define  GLUT_CURSOR_DESTROY                0x0003
#define  GLUT_CURSOR_HELP                   0x0004
#define  GLUT_CURSOR_CYCLE                  0x0005
#define  GLUT_CURSOR_SPRAY                  0x0006
#define  GLUT_CURSOR_WAIT                   0x0007
#define  GLUT_CURSOR_TEXT                   0x0008
#define  GLUT_CURSOR_CROSSHAIR              0x0009
#define  GLUT_CURSOR_UP_DOWN                0x000A
#define  GLUT_CURSOR_LEFT_RIGHT             0x000B
#define  GLUT_CURSOR_TOP_SIDE               0x000C
#define  GLUT_CURSOR_BOTTOM_SIDE            0x000D
#define  GLUT_CURSOR_LEFT_SIDE              0x000E
#define  GLUT_CURSOR_RIGHT_SIDE             0x000F
#define  GLUT_CURSOR_TOP_LEFT_CORNER        0x0010
#define  GLUT_CURSOR_TOP_RIGHT_CORNER       0x0011
#define  GLUT_CURSOR_BOTTOM_RIGHT_CORNER    0x0012
#define  GLUT_CURSOR_BOTTOM_LEFT_CORNER     0x0013
#define  GLUT_CURSOR_INHERIT                0x0064
#define  GLUT_CURSOR_NONE                   0x0065
#define  GLUT_CURSOR_FULL_CROSSHAIR         0x0066

/*
 * GLUT API macro definitions -- RGB color component specification definitions
 */
#define  GLUT_RED                           0x0000
#define  GLUT_GREEN                         0x0001
#define  GLUT_BLUE                          0x0002

/*
 * GLUT API macro definitions -- additional keyboard and joystick definitions
 */
#define  GLUT_KEY_REPEAT_OFF                0x0000
#define  GLUT_KEY_REPEAT_ON                 0x0001
#define  GLUT_KEY_REPEAT_DEFAULT            0x0002

#define  GLUT_JOYSTICK_BUTTON_A             0x0001
#define  GLUT_JOYSTICK_BUTTON_B             0x0002
#define  GLUT_JOYSTICK_BUTTON_C             0x0004
#define  GLUT_JOYSTICK_BUTTON_D             0x0008

/*
 * GLUT API macro definitions -- game mode definitions
 */
#define  GLUT_GAME_MODE_ACTIVE              0x0000
#define  GLUT_GAME_MODE_POSSIBLE            0x0001
#define  GLUT_GAME_MODE_WIDTH               0x0002
#define  GLUT_GAME_MODE_HEIGHT              0x0003
#define  GLUT_GAME_MODE_PIXEL_DEPTH         0x0004
#define  GLUT_GAME_MODE_REFRESH_RATE        0x0005
#define  GLUT_GAME_MODE_DISPLAY_CHANGED     0x0006

/*
 * Initialization functions, see fglut_init.c
 */
FGAPI void    FGAPIENTRY glutInit( int* pargc, char** argv );
FGAPI void    FGAPIENTRY glutInitWindowPosition( int x, int y );
FGAPI void    FGAPIENTRY glutInitWindowSize( int width, int height );
FGAPI void    FGAPIENTRY glutInitDisplayMode( unsigned int displayMode );
FGAPI void    FGAPIENTRY glutInitDisplayString( const char* displayMode );

/*
 * Process loop function, see freeglut_main.c
 */
FGAPI void    FGAPIENTRY glutMainLoop( void );

/*
 * Window management functions, see freeglut_window.c
 */
FGAPI int     FGAPIENTRY glutCreateWindow( const char* title );
FGAPI int     FGAPIENTRY glutCreateSubWindow( int window, int x, int y, int width, int height );
FGAPI void    FGAPIENTRY glutDestroyWindow( int window );
FGAPI void    FGAPIENTRY glutSetWindow( int window );
FGAPI int     FGAPIENTRY glutGetWindow( void );
FGAPI void    FGAPIENTRY glutSetWindowTitle( const char* title );
FGAPI void    FGAPIENTRY glutSetIconTitle( const char* title );
FGAPI void    FGAPIENTRY glutReshapeWindow( int width, int height );
FGAPI void    FGAPIENTRY glutPositionWindow( int x, int y );
FGAPI void    FGAPIENTRY glutShowWindow( void );
FGAPI void    FGAPIENTRY glutHideWindow( void );
FGAPI void    FGAPIENTRY glutIconifyWindow( void );
FGAPI void    FGAPIENTRY glutPushWindow( void );
FGAPI void    FGAPIENTRY glutPopWindow( void );
FGAPI void    FGAPIENTRY glutFullScreen( void );

/*
 * Display-connected functions, see freeglut_display.c
 */
FGAPI void    FGAPIENTRY glutPostWindowRedisplay( int window );
FGAPI void    FGAPIENTRY glutPostRedisplay( void );
FGAPI void    FGAPIENTRY glutSwapBuffers( void );

/*
 * Mouse cursor functions, see freeglut_cursor.c
 */
FGAPI void    FGAPIENTRY glutWarpPointer( int x, int y );
FGAPI void    FGAPIENTRY glutSetCursor( int cursor );

/*
 * Overlay stuff, see freeglut_overlay.c
 */
FGAPI void    FGAPIENTRY glutEstablishOverlay( void );
FGAPI void    FGAPIENTRY glutRemoveOverlay( void );
FGAPI void    FGAPIENTRY glutUseLayer( GLenum layer );
FGAPI void    FGAPIENTRY glutPostOverlayRedisplay( void );
FGAPI void    FGAPIENTRY glutPostWindowOverlayRedisplay( int window );
FGAPI void    FGAPIENTRY glutShowOverlay( void );
FGAPI void    FGAPIENTRY glutHideOverlay( void );

/*
 * Menu stuff, see freeglut_menu.c
 */
FGAPI int     FGAPIENTRY glutCreateMenu( void (* callback)( int menu ) );
FGAPI void    FGAPIENTRY glutDestroyMenu( int menu );
FGAPI int     FGAPIENTRY glutGetMenu( void );
FGAPI void    FGAPIENTRY glutSetMenu( int menu );
FGAPI void    FGAPIENTRY glutAddMenuEntry( const char* label, int value );
FGAPI void    FGAPIENTRY glutAddSubMenu( const char* label, int subMenu );
FGAPI void    FGAPIENTRY glutChangeToMenuEntry( int item, const char* label, int value );
FGAPI void    FGAPIENTRY glutChangeToSubMenu( int item, const char* label, int value );
FGAPI void    FGAPIENTRY glutRemoveMenuItem( int item );
FGAPI void    FGAPIENTRY glutAttachMenu( int button );
FGAPI void    FGAPIENTRY glutDetachMenu( int button );

/*
 * Global callback functions, see freeglut_callbacks.c
 */
FGAPI void    FGAPIENTRY glutTimerFunc( unsigned int time, void (* callback)( int ), int value );
FGAPI void    FGAPIENTRY glutIdleFunc( void (* callback)( void ) );

/*
 * Window-specific callback functions, see freeglut_callbacks.c
 */
FGAPI void    FGAPIENTRY glutKeyboardFunc( void (* callback)( unsigned char, int, int ) );
FGAPI void    FGAPIENTRY glutSpecialFunc( void (* callback)( int, int, int ) );
FGAPI void    FGAPIENTRY glutReshapeFunc( void (* callback)( int, int ) );
FGAPI void    FGAPIENTRY glutVisibilityFunc( void (* callback)( int ) );
FGAPI void    FGAPIENTRY glutDisplayFunc( void (* callback)( void ) );
FGAPI void    FGAPIENTRY glutMouseFunc( void (* callback)( int, int, int, int ) );
FGAPI void    FGAPIENTRY glutMotionFunc( void (* callback)( int, int ) );
FGAPI void    FGAPIENTRY glutPassiveMotionFunc( void (* callback)( int, int ) );
FGAPI void    FGAPIENTRY glutEntryFunc( void (* callback)( int ) );

FGAPI void    FGAPIENTRY glutKeyboardUpFunc( void (* callback)( unsigned char, int, int ) );
FGAPI void    FGAPIENTRY glutSpecialUpFunc( void (* callback)( int, int, int ) );
FGAPI void    FGAPIENTRY glutJoystickFunc( void (* callback)( unsigned int, int, int, int ), int pollInterval );
FGAPI void    FGAPIENTRY glutMenuStateFunc( void (* callback)( int ) );
FGAPI void    FGAPIENTRY glutMenuStatusFunc( void (* callback)( int, int, int ) );
FGAPI void    FGAPIENTRY glutOverlayDisplayFunc( void (* callback)( void ) );
FGAPI void    FGAPIENTRY glutWindowStatusFunc( void (* callback)( int ) );

FGAPI void    FGAPIENTRY glutSpaceballMotionFunc( void (* callback)( int, int, int ) );
FGAPI void    FGAPIENTRY glutSpaceballRotateFunc( void (* callback)( int, int, int ) );
FGAPI void    FGAPIENTRY glutSpaceballButtonFunc( void (* callback)( int, int ) );
FGAPI void    FGAPIENTRY glutButtonBoxFunc( void (* callback)( int, int ) );
FGAPI void    FGAPIENTRY glutDialsFunc( void (* callback)( int, int ) );
FGAPI void    FGAPIENTRY glutTabletMotionFunc( void (* callback)( int, int ) );
FGAPI void    FGAPIENTRY glutTabletButtonFunc( void (* callback)( int, int, int, int ) );

/*
 * State setting and retrieval functions, see freeglut_state.c
 */
FGAPI int     FGAPIENTRY glutGet( GLenum query );
FGAPI int     FGAPIENTRY glutDeviceGet( GLenum query );
FGAPI int     FGAPIENTRY glutGetModifiers( void );
FGAPI int     FGAPIENTRY glutLayerGet( GLenum query );

/*
 * Font stuff, see freeglut_font.c
 */
FGAPI void    FGAPIENTRY glutBitmapCharacter( void* font, int character );
FGAPI int     FGAPIENTRY glutBitmapWidth( void* font, int character );
FGAPI void    FGAPIENTRY glutStrokeCharacter( void* font, int character );
FGAPI int     FGAPIENTRY glutStrokeWidth( void* font, int character );
FGAPI int     FGAPIENTRY glutBitmapLength( void* font, const unsigned char* string );
FGAPI int     FGAPIENTRY glutStrokeLength( void* font, const unsigned char* string );

/*
 * Geometry functions, see freeglut_geometry.c
 */
FGAPI void    FGAPIENTRY glutWireCube( GLdouble size );
FGAPI void    FGAPIENTRY glutSolidCube( GLdouble size );
FGAPI void    FGAPIENTRY glutWireSphere( GLdouble radius, GLint slices, GLint stacks );
FGAPI void    FGAPIENTRY glutSolidSphere( GLdouble radius, GLint slices, GLint stacks );
FGAPI void    FGAPIENTRY glutWireCone( GLdouble base, GLdouble height, GLint slices, GLint stacks );
FGAPI void    FGAPIENTRY glutSolidCone( GLdouble base, GLdouble height, GLint slices, GLint stacks );

FGAPI void    FGAPIENTRY glutWireTorus( GLdouble innerRadius, GLdouble outerRadius, GLint sides, GLint rings );
FGAPI void    FGAPIENTRY glutSolidTorus( GLdouble innerRadius, GLdouble outerRadius, GLint sides, GLint rings );
FGAPI void    FGAPIENTRY glutWireDodecahedron( void );
FGAPI void    FGAPIENTRY glutSolidDodecahedron( void );
FGAPI void    FGAPIENTRY glutWireOctahedron( void );
FGAPI void    FGAPIENTRY glutSolidOctahedron( void );
FGAPI void    FGAPIENTRY glutWireTetrahedron( void );
FGAPI void    FGAPIENTRY glutSolidTetrahedron( void );
FGAPI void    FGAPIENTRY glutWireIcosahedron( void );
FGAPI void    FGAPIENTRY glutSolidIcosahedron( void );

/*
 * Teapot rendering functions, found in freeglut_teapot.c
 */
FGAPI void    FGAPIENTRY glutWireTeapot( GLdouble size );
FGAPI void    FGAPIENTRY glutSolidTeapot( GLdouble size );

/*
 * Game mode functions, see freeglut_gamemode.c
 */
FGAPI void    FGAPIENTRY glutGameModeString( const char* string );
FGAPI int     FGAPIENTRY glutEnterGameMode( void );
FGAPI void    FGAPIENTRY glutLeaveGameMode( void );
FGAPI int     FGAPIENTRY glutGameModeGet( GLenum query );

/*
 * Video resize functions, see freeglut_videoresize.c
 */
FGAPI int     FGAPIENTRY glutVideoResizeGet( GLenum query );
FGAPI void    FGAPIENTRY glutSetupVideoResizing( void );
FGAPI void    FGAPIENTRY glutStopVideoResizing( void );
FGAPI void    FGAPIENTRY glutVideoResize( int x, int y, int width, int height );
FGAPI void    FGAPIENTRY glutVideoPan( int x, int y, int width, int height );

/*
 * Colormap functions, see freeglut_misc.c
 */
FGAPI void    FGAPIENTRY glutSetColor( int color, GLfloat red, GLfloat green, GLfloat blue );
FGAPI GLfloat FGAPIENTRY glutGetColor( int color, int component );
FGAPI void    FGAPIENTRY glutCopyColormap( int window );

/*
 * Misc keyboard and joystick functions, see freeglut_misc.c
 */
FGAPI void    FGAPIENTRY glutIgnoreKeyRepeat( int ignore );
FGAPI void    FGAPIENTRY glutSetKeyRepeat( int repeatMode );  /* DEPRECATED 11/4/02 - Do not use */
FGAPI void    FGAPIENTRY glutForceJoystickFunc( void );

/*
 * Misc functions, see freeglut_misc.c
 */
FGAPI int     FGAPIENTRY glutExtensionSupported( const char* extension );
FGAPI void    FGAPIENTRY glutReportErrors( void );

#ifdef __cplusplus
    }
#endif

/*** END OF FILE ***/

#endif /* __FREEGLUT_STD_H__ */
