# Supplementary material for: Fast Acceleration of 2D Wave Propagation Simulations Using Modern Computational Accelerators
Source: PLoS One. 2014 Jan 30;9(1):e86484. doi: 10.1371/journal.pone.0086484 (PMC3907428; doi:10.1371/journal.pone.0086484)
Supplement: Software S1 — Software Package containing all the implementations. (ZIP) [file pone.0086484.s001.zip › SourceCodeandInputFiles-PlosONE/3-Fermi-CUDA/code/inc/multithreading.h]

/*
 * Copyright 1993-2012 NVIDIA Corporation.  All rights reserved.
 *
 * Please refer to the NVIDIA end user license agreement (EULA) associated
 * with this source code for terms and conditions that govern your use of
 * this software. Any use, reproduction, disclosure, or distribution of
 * this software and related documentation outside the terms of the EULA
 * is strictly prohibited.
 *
 */

#ifndef MULTITHREADING_H
#define MULTITHREADING_H


//Simple portable thread library.

#if _WIN32
    //Windows threads.
    #include <windows.h>

    typedef HANDLE CUTThread;
    typedef unsigned (WINAPI *CUT_THREADROUTINE)(void *);

    #define CUT_THREADPROC unsigned WINAPI
    #define  CUT_THREADEND return 0

#else
    //POSIX threads.
    #include <pthread.h>

    typedef pthread_t CUTThread;
    typedef void *(*CUT_THREADROUTINE)(void *);

    #define CUT_THREADPROC void
    #define  CUT_THREADEND 
#endif


#ifdef __cplusplus
    extern "C" {
#endif

//Create thread.
CUTThread cutStartThread(CUT_THREADROUTINE, void *data);

//Wait for thread to finish.
void cutEndThread(CUTThread thread);

//Destroy thread.
void cutDestroyThread(CUTThread thread);

//Wait for multiple threads.
void cutWaitForThreads(const CUTThread *threads, int num);

#ifdef __cplusplus
} //extern "C"
#endif

#endif //MULTITHREADING_H
