# Supplementary material for: Fast Acceleration of 2D Wave Propagation Simulations Using Modern Computational Accelerators
Source: PLoS One. 2014 Jan 30;9(1):e86484. doi: 10.1371/journal.pone.0086484 (PMC3907428; doi:10.1371/journal.pone.0086484)
Supplement: Software S1 — Software Package containing all the implementations. (ZIP) [file pone.0086484.s001.zip › SourceCodeandInputFiles-PlosONE/3-Fermi-CUDA/code/inc/rendercheck_d3d11.h]

/*
 * Copyright 1993-2012 NVIDIA Corporation.  All rights reserved.
 *
 * Please refer to the NVIDIA end user license agreement (EULA) associated
 * with this source code for terms and conditions that govern your use of
 * this software. Any use, reproduction, disclosure, or distribution of
 * this software and related documentation outside the terms of the EULA
 * is strictly prohibited.
 *
 */

 
#pragma once

#ifndef _RENDERCHECK_D3D11_H_
#define _RENDERCHECK_D3D11_H_

#include <stdio.h>
#include <stdlib.h>
#include <string.h>
#include <assert.h>
#include <d3d11.h>
#include <d3dx11.h>

class CheckRenderD3D11
{
public:

	CheckRenderD3D11() {}

	static HRESULT ActiveRenderTargetToPPM(ID3D11Device  *pDevice, const char *zFileName);
	static HRESULT ResourceToPPM(ID3D11Device *pDevice, ID3D11Resource *pResource, const char *zFileName);

	static bool PPMvsPPM( const char *src_file, const char *ref_file, const char *exec_path, 
                          const float epsilon, const float threshold = 0.0f );
};

#endif
