# Supplementary material for: Fast Acceleration of 2D Wave Propagation Simulations Using Modern Computational Accelerators
Source: PLoS One. 2014 Jan 30;9(1):e86484. doi: 10.1371/journal.pone.0086484 (PMC3907428; doi:10.1371/journal.pone.0086484)
Supplement: Software S1 — Software Package containing all the implementations. (ZIP) [file pone.0086484.s001.zip › SourceCodeandInputFiles-PlosONE/3-Fermi-CUDA/code/inc/dynlink_d3d10.h]

/*
 * Copyright 1993-2012 NVIDIA Corporation.  All rights reserved.
 *
 * Please refer to the NVIDIA end user license agreement (EULA) associated
 * with this source code for terms and conditions that govern your use of
 * this software. Any use, reproduction, disclosure, or distribution of
 * this software and related documentation outside the terms of the EULA
 * is strictly prohibited.
 *
 */
 
 //--------------------------------------------------------------------------------------
// File: dynlink_d3d10.h
//
// Shortcut macros and functions for using DX objects
//
// Copyright (c) Microsoft Corporation. All rights reserved
//--------------------------------------------------------------------------------------

#ifndef _DYNLINK_D3D10_H_
#define _DYNLINK_D3D10_H_

// Standard Windows includes
#include <windows.h>
#include <initguid.h>
#include <assert.h>
#include <wchar.h>
#include <mmsystem.h>
#include <commctrl.h> // for InitCommonControls() 
#include <shellapi.h> // for ExtractIcon()
#include <new.h>      // for placement new
#include <shlobj.h>
#include <math.h>      
#include <limits.h>      
#include <stdio.h>

// CRT's memory leak detection
#if defined(DEBUG) || defined(_DEBUG)
#include <crtdbg.h>
#endif

// Direct3D9 includes
#include <d3d9.h>
#include <d3dx9.h>

// Direct3D10 includes
#include <dxgi.h>
#include <d3d10_1.h>
#include <d3d10.h>
#include <d3dx10.h>

// XInput includes
#include <xinput.h>

// HRESULT translation for Direct3D10 and other APIs 
#include <dxerr.h>

// strsafe.h deprecates old unsecure string functions.  If you 
// really do not want to it to (not recommended), then uncomment the next line 
//#define STRSAFE_NO_DEPRECATE

#ifndef STRSAFE_NO_DEPRECATE
#pragma deprecated("strncpy")
#pragma deprecated("wcsncpy")
#pragma deprecated("_tcsncpy")
#pragma deprecated("wcsncat")
#pragma deprecated("strncat")
#pragma deprecated("_tcsncat")
#endif

#pragma warning( disable : 4996 ) // disable deprecated warning 
#include <strsafe.h>
#pragma warning( default : 4996 ) 

//--------------------------------------------------------------------------------------
// Structs
//--------------------------------------------------------------------------------------
struct DXUTD3D9DeviceSettings
{
    UINT AdapterOrdinal;
    D3DDEVTYPE DeviceType;
    D3DFORMAT AdapterFormat;
    DWORD BehaviorFlags;
    D3DPRESENT_PARAMETERS pp;
};

struct DXUTD3D10DeviceSettings
{
    UINT AdapterOrdinal;
    D3D10_DRIVER_TYPE DriverType;
    UINT Output;
    DXGI_SWAP_CHAIN_DESC sd;
    UINT32 CreateFlags;
    UINT32 SyncInterval;
    DWORD PresentFlags;
    bool AutoCreateDepthStencil; // DXUT will create the a depth stencil resource and view if true
    DXGI_FORMAT AutoDepthStencilFormat;
};

enum DXUTDeviceVersion { DXUT_D3D9_DEVICE, DXUT_D3D10_DEVICE };
struct DXUTDeviceSettings
{
    DXUTDeviceVersion ver;
    union
    {
        DXUTD3D9DeviceSettings d3d9; // only valid if ver == DXUT_D3D9_DEVICE
        DXUTD3D10DeviceSettings d3d10; // only valid if ver == DXUT_D3D10_DEVICE
    };
};


//--------------------------------------------------------------------------------------
// Error codes
//--------------------------------------------------------------------------------------
#define DXUTERR_NODIRECT3D              MAKE_HRESULT(SEVERITY_ERROR, FACILITY_ITF, 0x0901)
#define DXUTERR_NOCOMPATIBLEDEVICES     MAKE_HRESULT(SEVERITY_ERROR, FACILITY_ITF, 0x0902)
#define DXUTERR_MEDIANOTFOUND           MAKE_HRESULT(SEVERITY_ERROR, FACILITY_ITF, 0x0903)
#define DXUTERR_NONZEROREFCOUNT         MAKE_HRESULT(SEVERITY_ERROR, FACILITY_ITF, 0x0904)
#define DXUTERR_CREATINGDEVICE          MAKE_HRESULT(SEVERITY_ERROR, FACILITY_ITF, 0x0905)
#define DXUTERR_RESETTINGDEVICE         MAKE_HRESULT(SEVERITY_ERROR, FACILITY_ITF, 0x0906)
#define DXUTERR_CREATINGDEVICEOBJECTS   MAKE_HRESULT(SEVERITY_ERROR, FACILITY_ITF, 0x0907)
#define DXUTERR_RESETTINGDEVICEOBJECTS  MAKE_HRESULT(SEVERITY_ERROR, FACILITY_ITF, 0x0908)
#define DXUTERR_DEVICEREMOVED           MAKE_HRESULT(SEVERITY_ERROR, FACILITY_ITF, 0x090A)


typedef HRESULT ( WINAPI* LPCREATEDXGIFACTORY )( REFIID, void** );
typedef HRESULT ( WINAPI* LPD3D10CREATEDEVICE )( IDXGIAdapter*, D3D10_DRIVER_TYPE, HMODULE, UINT, UINT32,
                                                 ID3D10Device** );
typedef HRESULT ( WINAPI* LPD3D10CREATEDEVICE1 )( IDXGIAdapter*, D3D10_DRIVER_TYPE, HMODULE, UINT,
                                                  D3D10_FEATURE_LEVEL1, UINT, ID3D10Device1** );
typedef HRESULT ( WINAPI* LPD3D10CREATESTATEBLOCK )( ID3D10Device* pDevice, D3D10_STATE_BLOCK_MASK* pStateBlockMask,
                                                     ID3D10StateBlock** ppStateBlock );
typedef HRESULT ( WINAPI* LPD3D10STATEBLOCKMASKUNION )( D3D10_STATE_BLOCK_MASK* pA, D3D10_STATE_BLOCK_MASK* pB,
                                                        D3D10_STATE_BLOCK_MASK* pResult );
typedef HRESULT ( WINAPI* LPD3D10STATEBLOCKMASKINTERSECT )( D3D10_STATE_BLOCK_MASK* pA, D3D10_STATE_BLOCK_MASK* pB,
                                                            D3D10_STATE_BLOCK_MASK* pResult );
typedef HRESULT ( WINAPI* LPD3D10STATEBLOCKMASKDIFFERENCE )( D3D10_STATE_BLOCK_MASK* pA, D3D10_STATE_BLOCK_MASK* pB,
                                                             D3D10_STATE_BLOCK_MASK* pResult );
typedef HRESULT ( WINAPI* LPD3D10STATEBLOCKMASKENABLECAPTURE )( D3D10_STATE_BLOCK_MASK* pMask,
                                                                D3D10_DEVICE_STATE_TYPES StateType, UINT RangeStart,
                                                                UINT RangeLength );
typedef HRESULT ( WINAPI* LPD3D10STATEBLOCKMASKDISABLECAPTURE )( D3D10_STATE_BLOCK_MASK* pMask,
                                                                 D3D10_DEVICE_STATE_TYPES StateType, UINT RangeStart,
                                                                 UINT RangeLength );
typedef HRESULT ( WINAPI* LPD3D10STATEBLOCKMASKENABLEALL )( D3D10_STATE_BLOCK_MASK* pMask );
typedef HRESULT ( WINAPI* LPD3D10STATEBLOCKMASKDISABLEALL )( D3D10_STATE_BLOCK_MASK* pMask );
typedef BOOL ( WINAPI* LPD3D10STATEBLOCKMASKGETSETTING )( D3D10_STATE_BLOCK_MASK* pMask,
                                                          D3D10_DEVICE_STATE_TYPES StateType, UINT Entry );

typedef HRESULT ( WINAPI* LPD3D10COMPILEEFFECTFROMMEMORY )( void *pData, SIZE_T DataLength, LPCSTR pSrcFileName, 
                                                            CONST D3D10_SHADER_MACRO *pDefines, 
                                                            ID3D10Include *pInclude, UINT HLSLFlags, UINT FXFlags, 
                                                            ID3D10Blob **ppCompiledEffect, ID3D10Blob **ppErrors );
typedef HRESULT ( WINAPI* LPD3D10CREATEEFFECTFROMMEMORY )( void *pData, SIZE_T DataLength, UINT FXFlags, 
                                                            ID3D10Device *pDevice, 
                                                            ID3D10EffectPool *pEffectPool, 
                                                            ID3D10Effect **ppEffect );
typedef HRESULT ( WINAPI* LPD3D10CREATEEFFECTPOOLFROMMEMORY )( void *pData, SIZE_T DataLength, UINT FXFlags, 
                                                            ID3D10Device *pDevice, ID3D10EffectPool **ppEffectPool );

typedef HRESULT ( WINAPI* LPD3D10CREATEDEVICEANDSWAPCHAIN )(    IDXGIAdapter *pAdapter,
                                                                D3D10_DRIVER_TYPE DriverType,
                                                                HMODULE Software,
                                                                UINT Flags,
                                                                UINT SDKVersion,
                                                                DXGI_SWAP_CHAIN_DESC *pSwapChainDesc,
                                                                IDXGISwapChain **ppSwapChain,    
                                                                ID3D10Device **ppDevice );

typedef HRESULT ( WINAPI* LPD3D10CREATEDEVICEANDSWAPCHAIN1 )(   IDXGIAdapter *pAdapter,
                                                                D3D10_DRIVER_TYPE DriverType,
                                                                HMODULE Software,
                                                                UINT Flags,
                                                                D3D10_FEATURE_LEVEL1 HardwareLevel,
                                                                UINT SDKVersion,
                                                                DXGI_SWAP_CHAIN_DESC *pSwapChainDesc,
                                                                IDXGISwapChain **ppSwapChain,
                                                                ID3D10Device1 **ppDevice );

// Build a perspective projection matrix. (left-handed)
typedef D3DXMATRIX* ( WINAPI* LPD3DXMATRIXPERSPECTIVEFOVLH )( D3DXMATRIX *pOut, FLOAT fovy, FLOAT Aspect, FLOAT zn, FLOAT zf );

// Build a lookat matrix. (left-handed)
typedef D3DXMATRIX* ( WINAPI* LPD3DXMATRIXLOOKATLH ) ( D3DXMATRIX *pOut, CONST D3DXVECTOR3 *pEye, CONST D3DXVECTOR3 *pAt, CONST D3DXVECTOR3 *pUp );

// Module and function pointers
static HMODULE                              g_hModDXGI = NULL;
static HMODULE                              g_hModD3DX10 = NULL;
static HMODULE                              g_hModD3D10 = NULL;
static HMODULE                              g_hModD3D101 = NULL;
static LPCREATEDXGIFACTORY                  sFnPtr_CreateDXGIFactory = NULL;
static LPD3D10CREATESTATEBLOCK              sFnPtr_D3D10CreateStateBlock = NULL;
static LPD3D10CREATEDEVICE                  sFnPtr_D3D10CreateDevice = NULL;
static LPD3D10CREATEDEVICE1                 sFnPtr_D3D10CreateDevice1 = NULL;
static LPD3D10STATEBLOCKMASKUNION           sFnPtr_D3D10StateBlockMaskUnion = NULL;
static LPD3D10STATEBLOCKMASKINTERSECT       sFnPtr_D3D10StateBlockMaskIntersect = NULL;
static LPD3D10STATEBLOCKMASKDIFFERENCE      sFnPtr_D3D10StateBlockMaskDifference = NULL;
static LPD3D10STATEBLOCKMASKENABLECAPTURE   sFnPtr_D3D10StateBlockMaskEnableCapture = NULL;
static LPD3D10STATEBLOCKMASKDISABLECAPTURE  sFnPtr_D3D10StateBlockMaskDisableCapture = NULL;
static LPD3D10STATEBLOCKMASKENABLEALL       sFnPtr_D3D10StateBlockMaskEnableAll = NULL;
static LPD3D10STATEBLOCKMASKDISABLEALL      sFnPtr_D3D10StateBlockMaskDisableAll = NULL;
static LPD3D10STATEBLOCKMASKGETSETTING      sFnPtr_D3D10StateBlockMaskGetSetting = NULL;
static LPD3D10COMPILEEFFECTFROMMEMORY       sFnPtr_D3D10CompileEffectFromMemory = NULL;
static LPD3D10CREATEEFFECTFROMMEMORY        sFnPtr_D3D10CreateEffectFromMemory = NULL;
static LPD3D10CREATEEFFECTPOOLFROMMEMORY    sFnPtr_D3D10CreateEffectPoolFromMemory = NULL;
static LPD3D10CREATEDEVICEANDSWAPCHAIN      sFnPtr_D3D10CreateDeviceAndSwapChain  = NULL;
static LPD3D10CREATEDEVICEANDSWAPCHAIN1     sFnPtr_D3D10CreateDeviceAndSwapChain1 = NULL;
static LPD3DXMATRIXPERSPECTIVEFOVLH         sFnPtr_D3DXMatrixPerspectiveFovLH = NULL;
static LPD3DXMATRIXLOOKATLH                 sFnPtr_D3DXMatrixLookAtLH = NULL;

// unload the D3D10 DLLs
static bool dynlinkUnloadD3D10API( void )
{
    if (g_hModD3D10) {
        FreeLibrary( g_hModD3D10  ); g_hModD3D10 = NULL;
    }
    if (g_hModD3DX10) {
        FreeLibrary( g_hModD3DX10 ); g_hModD3DX10 = NULL;
    }
    if (g_hModDXGI) {
        FreeLibrary( g_hModDXGI   ); g_hModDXGI = NULL;
    }
    if (g_hModD3D101) {
        FreeLibrary( g_hModD3D101 ); g_hModD3D101 = NULL;
    }
    return true;
}

// Dynamically load the D3D10 DLLs loaded and map the function pointers
static bool dynlinkLoadD3D10API( void )
{
    // First check to see if the D3D10 Library is present.
    // if it succeeds, then we can call GetProcAddress to grab all of the DX10 functions
    g_hModD3D10 = LoadLibrary("d3d10.dll");
    if( g_hModD3D10 != NULL ) 
    {
        sFnPtr_D3D10CreateStateBlock             = ( LPD3D10CREATESTATEBLOCK )           GetProcAddress( g_hModD3D10, "D3D10CreateStateBlock" );
        sFnPtr_D3D10CreateDevice                 = ( LPD3D10CREATEDEVICE     )           GetProcAddress( g_hModD3D10, "D3D10CreateDevice" );

        sFnPtr_D3D10StateBlockMaskUnion          = ( LPD3D10STATEBLOCKMASKUNION )        GetProcAddress( g_hModD3D10, "D3D10StateBlockMaskUnion" );
        sFnPtr_D3D10StateBlockMaskIntersect      = ( LPD3D10STATEBLOCKMASKINTERSECT )    GetProcAddress( g_hModD3D10, "D3D10StateBlockMaskIntersect" );
        sFnPtr_D3D10StateBlockMaskDifference     = ( LPD3D10STATEBLOCKMASKDIFFERENCE )   GetProcAddress( g_hModD3D10, "D3D10StateBlockMaskDifference" );
        sFnPtr_D3D10StateBlockMaskEnableCapture  = ( LPD3D10STATEBLOCKMASKENABLECAPTURE) GetProcAddress( g_hModD3D10, "D3D10StateBlockMaskEnableCapture" );
        sFnPtr_D3D10StateBlockMaskDisableCapture = ( LPD3D10STATEBLOCKMASKDISABLECAPTURE)GetProcAddress( g_hModD3D10, "D3D10StateBlockMaskDisableCapture" );

        sFnPtr_D3D10StateBlockMaskEnableAll      = ( LPD3D10STATEBLOCKMASKENABLEALL )    GetProcAddress( g_hModD3D10, "D3D10StateBlockMaskEnableAll" );
        sFnPtr_D3D10StateBlockMaskDisableAll     = ( LPD3D10STATEBLOCKMASKDISABLEALL )   GetProcAddress( g_hModD3D10, "D3D10StateBlockMaskDisableAll" );
        sFnPtr_D3D10StateBlockMaskGetSetting     = ( LPD3D10STATEBLOCKMASKGETSETTING )   GetProcAddress( g_hModD3D10, "D3D10StateBlockMaskGetSetting" );

        sFnPtr_D3D10CompileEffectFromMemory      = ( LPD3D10COMPILEEFFECTFROMMEMORY )    GetProcAddress( g_hModD3D10, "D3D10CompileEffectFromMemory" );
        sFnPtr_D3D10CreateEffectFromMemory       = ( LPD3D10CREATEEFFECTFROMMEMORY )     GetProcAddress( g_hModD3D10, "D3D10CreateEffectFromMemory" );
        sFnPtr_D3D10CreateEffectPoolFromMemory   = ( LPD3D10CREATEEFFECTPOOLFROMMEMORY ) GetProcAddress( g_hModD3D10, "D3D10CreateEffectPoolFromMemory" );

        sFnPtr_D3D10CreateDeviceAndSwapChain     = (LPD3D10CREATEDEVICEANDSWAPCHAIN )    GetProcAddress( g_hModD3D10, "D3D10CreateDeviceAndSwapChain" );
    }

    g_hModD3DX10 = LoadLibrary( "d3dx10.dll" );
    if ( g_hModD3DX10 )
    {
        sFnPtr_D3DXMatrixPerspectiveFovLH        = ( LPD3DXMATRIXPERSPECTIVEFOVLH )  GetProcAddress( g_hModD3DX10, "D3DXMatrixPerspectiveFovLH" );
        sFnPtr_D3DXMatrixLookAtLH                = ( LPD3DXMATRIXLOOKATLH )          GetProcAddress( g_hModD3DX10, "D3DXMatrixLookAtLH" );
    }

    g_hModDXGI = LoadLibrary( "dxgi.dll" );
    if( g_hModDXGI )
    {
        sFnPtr_CreateDXGIFactory                 = ( LPCREATEDXGIFACTORY )           GetProcAddress( g_hModDXGI , "CreateDXGIFactory" );
    }

    // This may fail if this machine isn't Windows Vista SP1 or later
    g_hModD3D101 = LoadLibrary( "d3d10_1.dll" );
    if( g_hModD3D101 != NULL )
    {
        sFnPtr_D3D10CreateDevice1                = ( LPD3D10CREATEDEVICE1 )              GetProcAddress( g_hModD3D101, "D3D10CreateDevice1" );
        sFnPtr_D3D10CreateDeviceAndSwapChain1    = (LPD3D10CREATEDEVICEANDSWAPCHAIN1 )   GetProcAddress( g_hModD3D101, "D3D10CreateDeviceAndSwapChain1" );
    }

    if (g_hModD3D10 == NULL || g_hModD3DX10 == NULL || g_hModDXGI == NULL || g_hModD3D101 == NULL) {
        dynlinkUnloadD3D10API();
        return false;
    }
    return true;
}

#endif
