# Supplementary material for: Fast Acceleration of 2D Wave Propagation Simulations Using Modern Computational Accelerators
Source: PLoS One. 2014 Jan 30;9(1):e86484. doi: 10.1371/journal.pone.0086484 (PMC3907428; doi:10.1371/journal.pone.0086484)
Supplement: Software S1 — Software Package containing all the implementations. (ZIP) [file pone.0086484.s001.zip › SourceCodeandInputFiles-PlosONE/3-Fermi-CUDA/code/inc/dynlink_d3d11.h]

/*
 * Copyright 1993-2012 NVIDIA Corporation.  All rights reserved.
 *
 * Please refer to the NVIDIA end user license agreement (EULA) associated
 * with this source code for terms and conditions that govern your use of
 * this software. Any use, reproduction, disclosure, or distribution of
 * this software and related documentation outside the terms of the EULA
 * is strictly prohibited.
 *
 */
 
 //--------------------------------------------------------------------------------------
// File: dynlink_d3d11.h
//
// Shortcut macros and functions for using DX objects
//
// Copyright (c) Microsoft Corporation. All rights reserved
//--------------------------------------------------------------------------------------

#ifndef _DYNLINK_D3D11_H_
#define _DYNLINK_D3D11_H_

// Standard Windows includes
#include <windows.h>
#include <initguid.h>
#include <assert.h>
#include <wchar.h>
#include <mmsystem.h>
#include <commctrl.h> // for InitCommonControls() 
#include <shellapi.h> // for ExtractIcon()
#include <new.h>      // for placement new
#include <shlobj.h>
#include <math.h>      
#include <limits.h>      
#include <stdio.h>

// CRT's memory leak detection
#if defined(DEBUG) || defined(_DEBUG)
#include <crtdbg.h>
#endif

// Direct3D9 includes
//#include <d3d9.h>
//#include <d3dx9.h>

// Direct3D10 includes
#include <dxgi.h>
#include <d3d11.h>
#include <d3dx11.h>
// #include <..\Samples\C++\Effects11\Inc\d3dx11effect.h>

// XInput includes
#include <xinput.h>

// HRESULT translation for Direct3D10 and other APIs 
#include <dxerr.h>

// strsafe.h deprecates old unsecure string functions.  If you 
// really do not want to it to (not recommended), then uncomment the next line 
//#define STRSAFE_NO_DEPRECATE

#ifndef STRSAFE_NO_DEPRECATE
#pragma deprecated("strncpy")
#pragma deprecated("wcsncpy")
#pragma deprecated("_tcsncpy")
#pragma deprecated("wcsncat")
#pragma deprecated("strncat")
#pragma deprecated("_tcsncat")
#endif

#pragma warning( disable : 4996 ) // disable deprecated warning 
#include <strsafe.h>
#pragma warning( default : 4996 ) 

typedef HRESULT (WINAPI * LPCREATEDXGIFACTORY)(REFIID, void ** );
typedef HRESULT	(WINAPI * LPD3D11CREATEDEVICEANDSWAPCHAIN)(__in_opt IDXGIAdapter* pAdapter, D3D_DRIVER_TYPE DriverType, HMODULE Software, UINT Flags, __in_ecount_opt( FeatureLevels ) CONST D3D_FEATURE_LEVEL* pFeatureLevels, UINT FeatureLevels, UINT SDKVersion, __in_opt CONST DXGI_SWAP_CHAIN_DESC* pSwapChainDesc, __out_opt IDXGISwapChain** ppSwapChain, __out_opt ID3D11Device** ppDevice, __out_opt D3D_FEATURE_LEVEL* pFeatureLevel, __out_opt ID3D11DeviceContext** ppImmediateContext );
typedef HRESULT (WINAPI * LPD3D11CREATEDEVICE)( IDXGIAdapter*, D3D_DRIVER_TYPE, HMODULE, UINT32, D3D_FEATURE_LEVEL*, UINT, UINT32, ID3D11Device**, D3D_FEATURE_LEVEL*, ID3D11DeviceContext** );
typedef void (WINAPI * LPD3DX11COMPILEFROMMEMORY)(LPCSTR pSrcData, SIZE_T SrcDataLen, LPCSTR pFileName, CONST D3D10_SHADER_MACRO* pDefines, LPD3D10INCLUDE pInclude, 
LPCSTR pFunctionName, LPCSTR pProfile, UINT Flags1, UINT Flags2, ID3DX11ThreadPump* pPump, ID3D10Blob** ppShader, ID3D10Blob** ppErrorMsgs, HRESULT* pHResult);

static HMODULE                              s_hModDXGI = NULL;
static LPCREATEDXGIFACTORY                  sFnPtr_CreateDXGIFactory = NULL;
static HMODULE                              s_hModD3D11 = NULL;
static HMODULE                              s_hModD3DX11 = NULL;
static LPD3D11CREATEDEVICE                  sFnPtr_D3D11CreateDevice = NULL;
static LPD3D11CREATEDEVICEANDSWAPCHAIN		sFnPtr_D3D11CreateDeviceAndSwapChain = NULL;
static LPD3DX11COMPILEFROMMEMORY			sFnPtr_D3DX11CompileFromMemory = NULL;

// unload the D3D10 DLLs
static bool dynlinkUnloadD3D11API( void )
{
    if (s_hModDXGI) {
        FreeLibrary( s_hModDXGI ); s_hModDXGI = NULL;
    }
    if (s_hModD3D11) {
        FreeLibrary( s_hModD3D11 ); s_hModD3D11 = NULL;
    }
    if (s_hModD3DX11) {
        FreeLibrary( s_hModD3DX11 ); s_hModD3DX11 = NULL;
    }
    return true;
}

// Dynamically load the D3D11 DLLs loaded and map the function pointers
static bool dynlinkLoadD3D11API( void )
{
    // If both modules are non-NULL, this function has already been called.  Note
    // that this doesn't guarantee that all ProcAddresses were found.
    if( s_hModD3D11 != NULL && s_hModD3DX11 != NULL && s_hModDXGI != NULL )
        return true;

#if 1
    // This may fail if Direct3D 11 isn't installed
    s_hModD3D11 = LoadLibrary( "d3d11.dll" );
    if( s_hModD3D11 != NULL )
    {
        sFnPtr_D3D11CreateDevice = ( LPD3D11CREATEDEVICE )GetProcAddress( s_hModD3D11, "D3D11CreateDevice" );
		sFnPtr_D3D11CreateDeviceAndSwapChain = (LPD3D11CREATEDEVICEANDSWAPCHAIN)GetProcAddress( s_hModD3D11, "D3D11CreateDeviceAndSwapChain" );
    }

	// first try to load D3DX11CompileFromMemory from DirectX 2010 June
	s_hModD3DX11 = LoadLibrary( "D3DX11d_43.dll" );
	if( s_hModD3DX11 != NULL )
	{
		sFnPtr_D3DX11CompileFromMemory =  ( LPD3DX11COMPILEFROMMEMORY )     GetProcAddress( s_hModD3DX11, "D3DX11CompileFromMemory" );
	}
	else  	// if absent try to take it from DirectX 2010 Feb
	{
		s_hModD3DX11 = LoadLibrary( "D3DX11d_42.dll" );
		if( s_hModD3DX11 != NULL )
		{
			sFnPtr_D3DX11CompileFromMemory =  ( LPD3DX11COMPILEFROMMEMORY )     GetProcAddress( s_hModD3DX11, "D3DX11CompileFromMemory" );
		}
	}

    if( !sFnPtr_CreateDXGIFactory )
    {
        s_hModDXGI = LoadLibrary( "dxgi.dll" );
        if( s_hModDXGI )
        {
            sFnPtr_CreateDXGIFactory = ( LPCREATEDXGIFACTORY )GetProcAddress( s_hModDXGI, "CreateDXGIFactory1" );
        }

        return ( s_hModDXGI != NULL ) && ( s_hModD3D11 != NULL );
    }

    return ( s_hModD3D11 != NULL );
#else
        sFnPtr_D3D11CreateDevice = ( LPD3D11CREATEDEVICE )D3D11CreateDeviceAndSwapChain;
		sFnPtr_D3D11CreateDeviceAndSwapChain = (LPD3D11CREATEDEVICEANDSWAPCHAIN)D3D11CreateDeviceAndSwapChain;
        //sFnPtr_D3DX11CreateEffectFromMemory  = ( LPD3DX11CREATEEFFECTFROMMEMORY )D3DX11CreateEffectFromMemory;
		sFnPtr_D3DX11CompileFromMemory =  ( LPD3DX11COMPILEFROMMEMORY )D3DX11CompileFromMemory;
        sFnPtr_CreateDXGIFactory = ( LPCREATEDXGIFACTORY )CreateDXGIFactory;
		return true;
#endif
    return true;
}

#endif
