# Supplementary material for: Fast Acceleration of 2D Wave Propagation Simulations Using Modern Computational Accelerators
Source: PLoS One. 2014 Jan 30;9(1):e86484. doi: 10.1371/journal.pone.0086484 (PMC3907428; doi:10.1371/journal.pone.0086484)
Supplement: Software S1 — Software Package containing all the implementations. (ZIP) [file pone.0086484.s001.zip › SourceCodeandInputFiles-PlosONE/3-Fermi-CUDA/code/inc/cutil_inline.h]

/*
 * Copyright 1993-2012 NVIDIA Corporation.  All rights reserved.
 *
 * Please refer to the NVIDIA end user license agreement (EULA) associated
 * with this source code for terms and conditions that govern your use of
 * this software. Any use, reproduction, disclosure, or distribution of
 * this software and related documentation outside the terms of the EULA
 * is strictly prohibited.
 *
 */
 
#ifndef _CUTIL_INLINE_H_
#define _CUTIL_INLINE_H_

#include <cuda.h>
#include <cutil.h>
#include <cuda_runtime_api.h>

#include <cutil_inline_bankchecker.h>
#include <cutil_inline_runtime.h>
#include <cutil_inline_drvapi.h>

inline void print_NVCC_min_spec(const char *sSDKsample, const char *sNVCCReq, const char *sDriverReq)
{
    printf("CUDA %d.%02d Toolkit built this project.\n", CUDART_VERSION/1000, (CUDART_VERSION%100));
    printf("  [ %s ] requirements:\n", sSDKsample);
    printf(" -> CUDA %s Toolkit\n"  , sNVCCReq);
    printf(" -> %s NVIDIA Display Driver.\n", sDriverReq);
}

#define ALIGN_OFFSET(offset, alignment) offset = (offset + (alignment-1)) & ~((alignment-1))


#endif // _CUTIL_INLINE_H_
