# Supplementary material for: Fast Acceleration of 2D Wave Propagation Simulations Using Modern Computational Accelerators
Source: PLoS One. 2014 Jan 30;9(1):e86484. doi: 10.1371/journal.pone.0086484 (PMC3907428; doi:10.1371/journal.pone.0086484)
Supplement: Software S1 — Software Package containing all the implementations. (ZIP) [file pone.0086484.s001.zip › SourceCodeandInputFiles-PlosONE/3-Fermi-CUDA/code/inc/nvShaderUtils.h]

/*
 * Copyright 1993-2012 NVIDIA Corporation.  All rights reserved.
 *
 * Please refer to the NVIDIA end user license agreement (EULA) associated
 * with this source code for terms and conditions that govern your use of
 * this software. Any use, reproduction, disclosure, or distribution of
 * this software and related documentation outside the terms of the EULA
 * is strictly prohibited.
 *
 */
 
 //
// Utility functions for compiling shaders and programs
//
// Author: Evan Hart
// Copyright (c) NVIDIA Corporation. All rights reserved.
////////////////////////////////////////////////////////////////////////////////


#ifndef NV_SHADER_UTILS_H
#define NV_SHADER_UTILS_H

#include <stdio.h>
#include <string.h>

#include <GL/glew.h>

namespace nv
{


//
//
////////////////////////////////////////////////////////////
inline GLuint CompileGLSLShader( GLenum target, const char* shader)
{
    GLuint object;

    object = glCreateShader( target);

    if (!object)
        return object;

    glShaderSource( object, 1, &shader, NULL);

    glCompileShader(object);

    // check if shader compiled
    GLint compiled = 0;
    glGetShaderiv(object, GL_COMPILE_STATUS, &compiled);

    if (!compiled)
    {
#ifdef NV_REPORT_COMPILE_ERRORS
        char temp[256] = "";
        glGetShaderInfoLog( object, 256, NULL, temp);
        fprintf( stderr, "Compile failed:\n%s\n", temp);
#endif
        glDeleteShader( object);
        return 0;
    }

    return object;
}

//
//
////////////////////////////////////////////////////////////
inline GLuint CompileGLSLShaderFromFile( GLenum target, const char* filename)
{
    FILE *shaderFile;
    char *text;
    long size;
    size_t fsize = 0;

    // read files as binary to prevent problems from newline translation
    #ifdef _WIN32
        if (fopen_s(&shaderFile, filename, "rb") != 0)
    #else
        if ((shaderFile = fopen(filename, "rb")) == 0)
    #endif
        {
            return 0;
        }

    // Get the length of the file
    fseek( shaderFile, 0, SEEK_END);
    size = ftell(shaderFile);

    // Read the file contents from the start, then close file and add a null terminator
    fseek( shaderFile, 0, SEEK_SET);
    text = new char[size+1];
    fsize = fread( text, size, 1, shaderFile);
    fclose( shaderFile);
    if (fsize == 0) 
       printf("CompileGLSLShaderFromFile(), error... fsize = 0\n");

    text[size] = '\0';

    GLuint object = CompileGLSLShader( target, text);

    delete []text;

    return object;
}


// Create a program composed of vertex and fragment shaders.
inline GLuint LinkGLSLProgram( GLuint vertexShader, GLuint fragmentShader)
{
    GLuint program = glCreateProgram();
    glAttachShader(program, vertexShader);
    glAttachShader(program, fragmentShader);
    glLinkProgram(program);

#ifdef NV_REPORT_COMPILE_ERRORS
    // Get error log.
    GLint charsWritten, infoLogLength;
    glGetProgramiv(program, GL_INFO_LOG_LENGTH, &infoLogLength);

    char * infoLog = new char[infoLogLength];
    glGetProgramInfoLog(program, infoLogLength, &charsWritten, infoLog);
    printf(infoLog);
    delete [] infoLog;
#endif

    // Test linker result.
    GLint linkSucceed = GL_FALSE;
    glGetProgramiv(program, GL_LINK_STATUS, &linkSucceed);
    
    if (linkSucceed == GL_FALSE)
    {
        glDeleteProgram(program);
        return 0;
    }

    return program;
}


// Create a program composed of vertex, geometry and fragment shaders.
inline GLuint LinkGLSLProgram( GLuint vertexShader, GLuint geometryShader, GLint inputType, GLint vertexOut, GLint outputType, GLuint fragmentShader)
{
    GLuint program = glCreateProgram();
    glAttachShader(program, vertexShader);
    glAttachShader(program, geometryShader);
	glProgramParameteriEXT(program, GL_GEOMETRY_INPUT_TYPE_EXT, inputType);
    glProgramParameteriEXT(program, GL_GEOMETRY_VERTICES_OUT_EXT, vertexOut);
    glProgramParameteriEXT(program, GL_GEOMETRY_OUTPUT_TYPE_EXT, outputType);
    glAttachShader(program, fragmentShader);
    glLinkProgram(program);

#ifdef NV_REPORT_COMPILE_ERRORS
    // Get error log.
    GLint charsWritten, infoLogLength;
    glGetProgramiv(program, GL_INFO_LOG_LENGTH, &infoLogLength);

    char * infoLog = new char[infoLogLength];
    glGetProgramInfoLog(program, infoLogLength, &charsWritten, infoLog);
    printf(infoLog);
    delete [] infoLog;
#endif

    // Test linker result.
    GLint linkSucceed = GL_FALSE;
    glGetProgramiv(program, GL_LINK_STATUS, &linkSucceed);
    
    if (linkSucceed == GL_FALSE)
    {
        glDeleteProgram(program);
        return 0;
    }

    return program;
}

//
//
////////////////////////////////////////////////////////////
inline GLuint CompileASMShader(GLenum program_type, const char *code)
{
    GLuint program_id;
    glGenProgramsARB(1, &program_id);
    glBindProgramARB(program_type, program_id);
    glProgramStringARB(program_type, GL_PROGRAM_FORMAT_ASCII_ARB, (GLsizei) strlen(code), (GLubyte *) code);

    GLint error_pos;
    glGetIntegerv(GL_PROGRAM_ERROR_POSITION_ARB, &error_pos);
    if (error_pos != -1) {
#ifdef NV_REPORT_COMPILE_ERRORS
        const GLubyte *error_string;
        error_string = glGetString(GL_PROGRAM_ERROR_STRING_ARB);
        fprintf(stderr, "Program error at position: %d\n%s\n", (int)error_pos, error_string);
#endif
        return 0;
    }
    return program_id;
}

//
//
////////////////////////////////////////////////////////////
inline GLuint CompileASMShaderFromFile( GLenum target, const char* filename)
{
    FILE *shaderFile;
    char *text;
    long size;
    size_t fsize = 0;

    // read files as binary to prevent problems from newline translation
    #ifdef _WIN32
        if (fopen_s(&shaderFile, filename, "rb") != 0)
    #else
        if ((shaderFile = fopen(filename, "rb")) == 0)
    #endif
        {
            return 0;
        }

    // Get the length of the file
    fseek( shaderFile, 0, SEEK_END);
    size = ftell(shaderFile);

    // Read the file contents from the start, then close file and add a null terminator
    fseek( shaderFile, 0, SEEK_SET);
    text = new char[size+1];
    fsize = fread( text, size, 1, shaderFile);
    fclose( shaderFile);
    if (fsize == 0) 
       printf("CompileGLSLShaderFromFile(), error... fsize = 0\n");

    text[size] = '\0';

    GLuint program_id = CompileASMShader( target, text);

    delete []text;

    return program_id;
}

} // nv namespace

#endif 
