# Supplementary material for: Fast Acceleration of 2D Wave Propagation Simulations Using Modern Computational Accelerators
Source: PLoS One. 2014 Jan 30;9(1):e86484. doi: 10.1371/journal.pone.0086484 (PMC3907428; doi:10.1371/journal.pone.0086484)
Supplement: Software S1 — Software Package containing all the implementations. (ZIP) [file pone.0086484.s001.zip › SourceCodeandInputFiles-PlosONE/3-Fermi-CUDA/code/inc/helper_functions.h]

/////////////////////////////////////////////////////////////////////////////
//
// Copyright 1993-2012 NVIDIA Corporation.  All rights reserved.
//
// Please refer to the NVIDIA end user license agreement (EULA) associated
// with this source code for terms and conditions that govern your use of
// this software. Any use, reproduction, disclosure, or distribution of
// this software and related documentation outside the terms of the EULA
// is strictly prohibited.
//
/////////////////////////////////////////////////////////////////////////////

// These are helper functions for the SDK samples (string parsing, timers, image helpers, etc)
#ifndef HELPER_FUNCTIONS_H
#define HELPER_FUNCTIONS_H

#ifdef WIN32
#pragma warning(disable:4996)
#endif

// includes, project
#include <stdio.h>
#include <stdlib.h>
#include <string>
#include <assert.h>
#include <exception.h>
#include <math.h>

#include <fstream>
#include <vector>
#include <iostream>
#include <algorithm>

// includes, timer, string parsing, image helpers
#include <helper_timer.h>
#include <helper_string.h>
#include <helper_image.h>

#endif //  HELPER_FUNCTIONS_H
