# Supplementary material for: Fast Acceleration of 2D Wave Propagation Simulations Using Modern Computational Accelerators
Source: PLoS One. 2014 Jan 30;9(1):e86484. doi: 10.1371/journal.pone.0086484 (PMC3907428; doi:10.1371/journal.pone.0086484)
Supplement: Software S1 — Software Package containing all the implementations. (ZIP) [file pone.0086484.s001.zip › SourceCodeandInputFiles-PlosONE/3-Fermi-CUDA/code/inc/helper_cuda_gl.h]

/////////////////////////////////////////////////////////////////////////////
//
// Copyright 1993-2012 NVIDIA Corporation.  All rights reserved.
//
// Please refer to the NVIDIA end user license agreement (EULA) associated
// with this source code for terms and conditions that govern your use of
// this software. Any use, reproduction, disclosure, or distribution of
// this software and related documentation outside the terms of the EULA
// is strictly prohibited.
//
/////////////////////////////////////////////////////////////////////////////

#ifndef CUDA_GL_HELPER_H
#define CUDA_GL_HELPER_H

////////////////////////////////////////////////////////////////////////////////
// These are CUDA OpenGL Helper functions

    inline int gpuGLDeviceInit(int ARGC, char **ARGV)
    {
        int deviceCount;
        checkCudaErrors(cudaGetDeviceCount(&deviceCount));
        if (deviceCount == 0) {
            fprintf(stderr, "CUDA error: no devices supporting CUDA.\n");
            exit(-1);
        }
        int dev = 0;
        dev = getCmdLineArgumentInt(ARGC, (const char **) ARGV, "device=");
        if (dev < 0)
            dev = 0;
        if (dev > deviceCount-1) {
		    fprintf(stderr, "\n");
		    fprintf(stderr, ">> %d CUDA capable GPU device(s) detected. <<\n", deviceCount);
            fprintf(stderr, ">> gpuGLDeviceInit (-device=%d) is not a valid GPU device. <<\n", dev);
		    fprintf(stderr, "\n");
            return -dev;
        }
        cudaDeviceProp deviceProp;
        checkCudaErrors(cudaGetDeviceProperties(&deviceProp, dev));
        if (deviceProp.major < 1) {
            fprintf(stderr, "Error: device does not support CUDA.\n");
            exit(-1);                                                  \
        }
        if (checkCmdLineFlag(ARGC, (const char **) ARGV, "quiet") == false)
            fprintf(stderr, "Using device %d: %s\n", dev, deviceProp.name);

        checkCudaErrors(cudaGLSetGLDevice(dev));
        return dev;
    }

    // This function will pick the best CUDA device available with OpenGL interop
    inline int findCudaGLDevice(int argc, char **argv)
    {
	    int devID = 0;
        // If the command-line has a device number specified, use it
        if( checkCmdLineFlag(argc, (const char**)argv, "device") ) {
		    devID = gpuGLDeviceInit(argc, argv);
		    if (devID < 0) {
		       printf("no CUDA capable devices found, exiting...\n");
		       cudaDeviceReset();
		       exit(0);
		    }
        } else {
            // Otherwise pick the device with highest Gflops/s
		    devID = gpuGetMaxGflopsDeviceId();
            cudaGLSetGLDevice( devID );
        }
	    return devID;
    }

    ////////////////////////////////////////////////////////////////////////////
    //! Check for OpenGL error
    //! @return bool if no GL error has been encountered, otherwise 0
    //! @param file  __FILE__ macro
    //! @param line  __LINE__ macro
    //! @note The GL error is listed on stderr
    //! @note This function should be used via the CHECK_ERROR_GL() macro
    ////////////////////////////////////////////////////////////////////////////
    inline bool
    sdkCheckErrorGL( const char* file, const int line) 
    {
	    bool ret_val = true;

	    // check for error
	    GLenum gl_error = glGetError();
	    if (gl_error != GL_NO_ERROR) 
	    {
    #ifdef _WIN32
		    char tmpStr[512];
		    // NOTE: "%s(%i) : " allows Visual Studio to directly jump to the file at the right line
		    // when the user double clicks on the error line in the Output pane. Like any compile error.
		    sprintf_s(tmpStr, 255, "\n%s(%i) : GL Error : %s\n\n", file, line, gluErrorString(gl_error));
		    OutputDebugString(tmpStr);
    #endif
		    fprintf(stderr, "GL Error in file '%s' in line %d :\n", file, line);
		    fprintf(stderr, "%s\n", gluErrorString(gl_error));
		    ret_val = false;
	    }
	    return ret_val;
    }

    #define SDK_CHECK_ERROR_GL()                                              \
	    if( false == sdkCheckErrorGL( __FILE__, __LINE__)) {                  \
	        exit(EXIT_FAILURE);                                               \
	    }

#endif
