# Supplementary material for: Fast Acceleration of 2D Wave Propagation Simulations Using Modern Computational Accelerators
Source: PLoS One. 2014 Jan 30;9(1):e86484. doi: 10.1371/journal.pone.0086484 (PMC3907428; doi:10.1371/journal.pone.0086484)
Supplement: Software S1 — Software Package containing all the implementations. (ZIP) [file pone.0086484.s001.zip › SourceCodeandInputFiles-PlosONE/3-Fermi-CUDA/code/inc/cudaHelper.h]

/*
 * Copyright 1993-2012 NVIDIA Corporation.  All rights reserved.
 *
 * Please refer to the NVIDIA end user license agreement (EULA) associated
 * with this source code for terms and conditions that govern your use of
 * this software. Any use, reproduction, disclosure, or distribution of
 * this software and related documentation outside the terms of the EULA
 * is strictly prohibited.
 *
 */

#ifndef CUDA_HELPER_H
#define CUDA_HELPER_H

#include <stdlib.h>
#include <stdio.h>
#include <string.h>

#include <shrQATest.h>

#ifndef MAX
#define MAX(a,b) (a > b ? a : b)
#endif

////////////////////////////////////////////////////////////////////////////////
// These are CUDA Helper functions

    // This will output the proper CUDA error strings in the event that a CUDA host call returns an error
    #define checkCudaErrors(err)           __checkCudaErrors (err, __FILE__, __LINE__)

    inline void __checkCudaErrors( cudaError err, const char *file, const int line )
    {
        if( cudaSuccess != err) {
		    fprintf(stderr, "%s(%i) : CUDA Runtime API error %d: %s.\n",
                    file, line, (int)err, cudaGetErrorString( err ) );
            exit(-1);
        }
    }

    // This will output the proper error string when calling cudaGetLastError
    #define getLastCudaError(msg)      __getLastCudaError (msg, __FILE__, __LINE__)

    inline void __getLastCudaError( const char *errorMessage, const char *file, const int line )
    {
        cudaError_t err = cudaGetLastError();
        if( cudaSuccess != err) {
            fprintf(stderr, "%s(%i) : getLastCudaError() CUDA error : %s : (%d) %s.\n",
                    file, line, errorMessage, (int)err, cudaGetErrorString( err ) );
            exit(-1);
        }
    }

    // General GPU Device CUDA Initialization
    inline int gpuDeviceInit(int devID)
    {
        int deviceCount;
        checkCudaErrors(cudaGetDeviceCount(&deviceCount));

        if (deviceCount == 0)
        {
            fprintf(stderr, "gpuDeviceInit() CUDA error: no devices supporting CUDA.\n");
            exit(-1);
        }

        if (devID < 0)
           devID = 0;
            
        if (devID > deviceCount-1)
        {
            fprintf(stderr, "\n");
            fprintf(stderr, ">> %d CUDA capable GPU device(s) detected. <<\n", deviceCount);
            fprintf(stderr, ">> gpuDeviceInit (-device=%d) is not a valid GPU device. <<\n", devID);
            fprintf(stderr, "\n");
            return -devID;
        }

        cudaDeviceProp deviceProp;
        checkCudaErrors( cudaGetDeviceProperties(&deviceProp, devID) );

        if (deviceProp.major < 1)
        {
            fprintf(stderr, "gpuDeviceInit(): GPU device does not support CUDA.\n");
            exit(-1);                                                  
        }
        
        checkCudaErrors( cudaSetDevice(devID) );
        printf("gpuDeviceInit() CUDA Device [%d]: \"%s\n", devID, deviceProp.name);

        return devID;
    }

    // This function returns the best GPU (with maximum GFLOPS)
    inline int gpuGetMaxGflopsDeviceId()
    {
        int current_device     = 0, sm_per_multiproc  = 0;
        int max_compute_perf   = 0, max_perf_device   = 0;
        int device_count       = 0, best_SM_arch      = 0;
        cudaDeviceProp deviceProp;
        cudaGetDeviceCount( &device_count );
        
        // Find the best major SM Architecture GPU device
        while (current_device < device_count)
        {
            cudaGetDeviceProperties( &deviceProp, current_device );
            if (deviceProp.major > 0 && deviceProp.major < 9999)
            {
                best_SM_arch = MAX(best_SM_arch, deviceProp.major);
            }
            current_device++;
        }

        // Find the best CUDA capable GPU device
        current_device = 0;
        while( current_device < device_count )
        {
            cudaGetDeviceProperties( &deviceProp, current_device );
            if (deviceProp.major == 9999 && deviceProp.minor == 9999)
            {
                sm_per_multiproc = 1;
            }
            else
            {
                sm_per_multiproc = _ConvertSMVer2Cores(deviceProp.major, deviceProp.minor);
            }
            
            int compute_perf  = deviceProp.multiProcessorCount * sm_per_multiproc * deviceProp.clockRate;
            
        if( compute_perf  > max_compute_perf )
        {
                // If we find GPU with SM major > 2, search only these
                if ( best_SM_arch > 2 )
                {
                    // If our device==dest_SM_arch, choose this, or else pass
                    if (deviceProp.major == best_SM_arch)
                    {
                        max_compute_perf  = compute_perf;
                        max_perf_device   = current_device;
                     }
                }
                else
                {
                    max_compute_perf  = compute_perf;
                    max_perf_device   = current_device;
                 }
            }
            ++current_device;
        }
        return max_perf_device;
    }


    // Initialization code to find the best CUDA Device
    inline int findCudaDevice(int argc, const char **argv)
    {
        cudaDeviceProp deviceProp;
        int devID = 0;
        // If the command-line has a device number specified, use it
        if (checkCmdLineFlag(argc, argv, "device"))
        {
            devID = getCmdLineArgumentInt(argc, argv, "device=");
            if (devID < 0)
            {
                printf("Invalid command line parameter\n ");
                exit(-1);
            }
            else
            {
                devID = gpuDeviceInit(devID);
                if (devID < 0)
                {
                    printf("exiting...\n");
                    shrQAFinishExit(argc, (const char **)argv, QA_FAILED);
                    exit(-1);
                }
            }
        }
        else
        {
            // Otherwise pick the device with highest Gflops/s
            devID = gpuGetMaxGflopsDeviceId();
            checkCudaErrors( cudaSetDevice( devID ) );
            checkCudaErrors( cudaGetDeviceProperties(&deviceProp, devID) );
            printf("GPU Device %d: \"%s\" with compute capability %d.%d\n\n", devID, deviceProp.name, deviceProp.major, deviceProp.minor);
        }
        return devID;
    }
   
// end of CUDA Helper Functions

#endif
