# Supplementary material for: Fast Acceleration of 2D Wave Propagation Simulations Using Modern Computational Accelerators
Source: PLoS One. 2014 Jan 30;9(1):e86484. doi: 10.1371/journal.pone.0086484 (PMC3907428; doi:10.1371/journal.pone.0086484)
Supplement: Software S1 — Software Package containing all the implementations. (ZIP) [file pone.0086484.s001.zip › SourceCodeandInputFiles-PlosONE/3-Fermi-CUDA/code/inc/string_helper.h]

// These are helper functions for the SDK samples (string parsing, timers, etc)
#ifndef STRING_HELPER_H
#define STRING_HELPER_H

#include <stdio.h>
#include <stdlib.h>
#include <fstream>
#include <string>

#ifdef _WIN32
   #ifndef STRCASECMP
   #define STRCASECMP  _stricmp
   #endif
   #ifndef STRNCASECMP
   #define STRNCASECMP _strnicmp
   #endif
#else
   #include <string.h>
   #include <strings.h>

   #ifndef STRCASECMP
   #define STRCASECMP  strcasecmp
   #endif
   #ifndef STRNCASECMP
   #define STRNCASECMP strncasecmp
   #endif
#endif

// CUDA Utility Helper Functions
inline int stringRemoveDelimiter(char delimiter, const char *string)
{
    int string_start = 0;
    while (string[string_start] == delimiter)
        string_start++;

    if (string_start >= (int)strlen(string)-1) {
        return 0;
    }
    return string_start;
}

inline int checkCmdLineFlag(const int argc, const char **argv, const char *string_ref)
{
    bool bFound = false;
    if (argc >= 1) {
        for (int i=1; i < argc; i++) {
            int string_start = stringRemoveDelimiter('-', argv[i]);
            const char *string_argv = &argv[i][string_start];
            int length = (int)strlen(string_ref);
            if (!STRNCASECMP(string_argv, string_ref, length) ) {
                bFound = true;
                continue;
            }
        }
    }
    return (int)bFound;
}

inline int getCmdLineArgumentInt(const int argc, const char **argv, const char *string_ref)
{
    bool bFound = false;
    int value = -1;
    if (argc >= 1) {
        for (int i=1; i < argc; i++) {
            int string_start = stringRemoveDelimiter('-', argv[i]);
            const char *string_argv = &argv[i][string_start];
            int length = (int)strlen(string_ref);
            if (!STRNCASECMP(string_argv, string_ref, length) ) {
                if (length+1 <= (int)strlen(string_argv)) {
                    int auto_inc = (string_argv[length] == '=') ? 1 : 0;
                    value = atoi(&string_argv[length + auto_inc]);
                } else {
                    value = 0;
                }
                bFound = true;
                continue;
            }
        }
    }
    if (bFound) {
        return value;
    } else {
        return 0;
    }
}

inline bool getCmdLineArgumentString(const int argc, const char **argv, 
                                     const char *string_ref, char **string_retval)
{
    bool bFound = false;
    if (argc >= 1) {
        for (int i=1; i < argc; i++) {
            int string_start = stringRemoveDelimiter('-', argv[i]);
            char *string_argv = (char *)&argv[i][string_start];
            int length = (int)strlen(string_ref);
            if (!STRNCASECMP(string_argv, string_ref, length) ) {
                *string_retval = &string_argv[length+1];
                bFound = true;
                continue;
            }
        }
    }
    if (!bFound) {
        *string_retval = NULL;
    }
    return bFound;
}

//////////////////////////////////////////////////////////////////////////////
//! Find the path for a file assuming that
//! files are found in the searchPath.
//!
//! @return the path if succeeded, otherwise 0
//! @param filename         name of the file
//! @param executable_path  optional absolute path of the executable
//////////////////////////////////////////////////////////////////////////////
inline char* sdkFindFilePath(const char* filename, const char* executable_path) 
{
    // <executable_name> defines a variable that is replaced with the name of the executable

    // Typical relative search paths to locate needed companion files (e.g. sample input data, or JIT source files)
    // The origin for the relative search may be the .exe file, a .bat file launching an .exe, a browser .exe launching the .exe or .bat, etc
    const char* searchPath[] = 
    {
        "./",                                       // same dir 
        "./data/",                                  // "/data/" subdir 
        "./src/",                                   // "/src/" subdir
        "./src/<executable_name>/data/",            // "/src/<executable_name>/data/" subdir 
        "./inc/",                                   // "/inc/" subdir
        "../",                                      // up 1 in tree 
        "../data/",                                 // up 1 in tree, "/data/" subdir 
        "../src/",                                  // up 1 in tree, "/src/" subdir 
        "../inc/",                                  // up 1 in tree, "/inc/" subdir 
        "../OpenCL/src/<executable_name>/",         // up 1 in tree, "/OpenCL/src/<executable_name>/" subdir 
        "../OpenCL/src/<executable_name>/data/",    // up 1 in tree, "/OpenCL/src/<executable_name>/data/" subdir 
        "../OpenCL/src/<executable_name>/src/",     // up 1 in tree, "/OpenCL/src/<executable_name>/src/" subdir 
        "../OpenCL/src/<executable_name>/inc/",     // up 1 in tree, "/OpenCL/src/<executable_name>/inc/" subdir 
        "../C/src/<executable_name>/",              // up 1 in tree, "/C/src/<executable_name>/" subdir 
        "../C/src/<executable_name>/data/",         // up 1 in tree, "/C/src/<executable_name>/data/" subdir 
        "../C/src/<executable_name>/src/",          // up 1 in tree, "/C/src/<executable_name>/src/" subdir 
        "../C/src/<executable_name>/inc/",          // up 1 in tree, "/C/src/<executable_name>/inc/" subdir 
        "../DirectCompute/src/<executable_name>/",      // up 1 in tree, "/DirectCompute/src/<executable_name>/" subdir 
        "../DirectCompute/src/<executable_name>/data/", // up 1 in tree, "/DirectCompute/src/<executable_name>/data/" subdir 
        "../DirectCompute/src/<executable_name>/src/",  // up 1 in tree, "/DirectCompute/src/<executable_name>/src/" subdir 
        "../DirectCompute/src/<executable_name>/inc/",  // up 1 in tree, "/DirectCompute/src/<executable_name>/inc/" subdir 
        "../../",                                   // up 2 in tree 
        "../../data/",                              // up 2 in tree, "/data/" subdir 
        "../../src/",                               // up 2 in tree, "/src/" subdir 
        "../../inc/",                               // up 2 in tree, "/inc/" subdir 
        "../../../",                                // up 3 in tree 
        "../../../src/<executable_name>/",          // up 3 in tree, "/src/<executable_name>/" subdir 
        "../../../src/<executable_name>/data/",     // up 3 in tree, "/src/<executable_name>/data/" subdir 
        "../../../src/<executable_name>/src/",      // up 3 in tree, "/src/<executable_name>/src/" subdir 
        "../../../src/<executable_name>/inc/",      // up 3 in tree, "/src/<executable_name>/inc/" subdir 
        "../../../sandbox/<executable_name>/",      // up 3 in tree, "/sandbox/<executable_name>/" subdir
        "../../../sandbox/<executable_name>/data/", // up 3 in tree, "/sandbox/<executable_name>/data/" subdir
        "../../../sandbox/<executable_name>/src/",  // up 3 in tree, "/sandbox/<executable_name>/src/" subdir
        "../../../sandbox/<executable_name>/inc/"   // up 3 in tree, "/sandbox/<executable_name>/inc/" subdir
    };
    
    // Extract the executable name
    std::string executable_name;
    if (executable_path != 0) 
    {
        executable_name = std::string(executable_path);

    #ifdef _WIN32        
        // Windows path delimiter
        size_t delimiter_pos = executable_name.find_last_of('\\');        
        executable_name.erase(0, delimiter_pos + 1);

		if (executable_name.rfind(".exe") != std::string::npos)
        {
			// we strip .exe, only if the .exe is found
			executable_name.resize(executable_name.size() - 4);        
		}
    #else
        // Linux & OSX path delimiter
        size_t delimiter_pos = executable_name.find_last_of('/');        
        executable_name.erase(0,delimiter_pos+1);
    #endif
        
    }
    
    // Loop over all search paths and return the first hit
    for( unsigned int i = 0; i < sizeof(searchPath)/sizeof(char*); ++i )
    {
        std::string path(searchPath[i]);        
        size_t executable_name_pos = path.find("<executable_name>");

        // If there is executable_name variable in the searchPath 
        // replace it with the value
        if(executable_name_pos != std::string::npos)
        {
            if(executable_path != 0) 
            {
                path.replace(executable_name_pos, strlen("<executable_name>"), executable_name);

            } 
            else 
            {
                // Skip this path entry if no executable argument is given
                continue;
            }
        }
        
        // Test if the file exists
        path.append(filename);
        FILE *fp = fopen(path.c_str(), "rb");
        if (fp != NULL)
        {
            fclose(fp);
            // File found
            // returning an allocated array here for backwards compatibility reasons
            char* file_path = (char*) malloc(path.length() + 1);
        #ifdef _WIN32  
            strcpy_s(file_path, path.length() + 1, path.c_str());
        #else
            strcpy(file_path, path.c_str());
        #endif                
            return file_path;
        }
		if (fp) fclose(fp);
    }    

    // File not found
    return 0;
}

#endif
