# Supplementary material for: Fast Acceleration of 2D Wave Propagation Simulations Using Modern Computational Accelerators
Source: PLoS One. 2014 Jan 30;9(1):e86484. doi: 10.1371/journal.pone.0086484 (PMC3907428; doi:10.1371/journal.pone.0086484)
Supplement: Software S1 — Software Package containing all the implementations. (ZIP) [file pone.0086484.s001.zip › SourceCodeandInputFiles-PlosONE/3-Fermi-CUDA/code/inc/cutil_inline_runtime.h]

/*
 * Copyright 1993-2012 NVIDIA Corporation.  All rights reserved.
 *
 * Please refer to the NVIDIA end user license agreement (EULA) associated
 * with this source code for terms and conditions that govern your use of
 * this software. Any use, reproduction, disclosure, or distribution of
 * this software and related documentation outside the terms of the EULA
 * is strictly prohibited.
 *
 */
 
#ifndef _CUTIL_INLINE_FUNCTIONS_RUNTIME_H_
#define _CUTIL_INLINE_FUNCTIONS_RUNTIME_H_

#ifdef _WIN32
#ifdef _DEBUG // Do this only in debug mode...
#  define WINDOWS_LEAN_AND_MEAN
#  include <windows.h>
#  include <stdlib.h>
#  undef min
#  undef max
#endif
#endif

#include <stdio.h>
#include <string.h>
#include <stdlib.h>

#include <cufft.h>
#include <curand.h>

// We define these calls here, so the user doesn't need to include __FILE__ and __LINE__
// The advantage is the developers gets to use the inline function so they can debug
#define cutilSafeCallNoSync(err)     __cudaSafeCallNoSync(err, __FILE__, __LINE__)
#define cutilSafeCall(err)           __cudaSafeCall      (err, __FILE__, __LINE__)
#define cutilSafeThreadSync()        __cudaSafeThreadSync(__FILE__, __LINE__)
#define cufftSafeCall(err)           __cufftSafeCall     (err, __FILE__, __LINE__)
#define curandSafeCall(err)          __curandSafeCall    (err, __FILE__, __LINE__)
#define cutilCheckError(err)         __cutilCheckError   (err, __FILE__, __LINE__)
#define cutilCheckMsg(msg)           __cutilGetLastError (msg, __FILE__, __LINE__)
#define cutilCheckMsgAndSync(msg)    __cutilGetLastErrorAndSync (msg, __FILE__, __LINE__)
#define cutilSafeMalloc(mallocCall)  __cutilSafeMalloc   ((mallocCall), __FILE__, __LINE__)
#define cutilCondition(val)          __cutilCondition    (val, __FILE__, __LINE__)
#define cutilExit(argc, argv)        __cutilExit         (argc, argv)

inline cudaError cutilDeviceSynchronize()
{
#if CUDART_VERSION >= 4000
	return cudaDeviceSynchronize();
#else
	return cudaThreadSynchronize();
#endif
}

inline cudaError cutilDeviceReset()
{
#if CUDART_VERSION >= 4000
	return cudaDeviceReset();
#else
	return cudaThreadExit();
#endif
}

inline void __cutilCondition(int val, char *file, int line) 
{
    if( CUTFalse == cutCheckCondition( val, file, line ) ) {
        exit(EXIT_FAILURE);
    }
}

inline void __cutilExit(int argc, char **argv)
{     
    if (!cutCheckCmdLineFlag(argc, (const char**)argv, "noprompt")) {
        printf("\nPress ENTER to exit...\n");
        fflush( stdout);
        fflush( stderr);
        getchar();
    }
    exit(EXIT_SUCCESS);
}

#define MIN(a,b) ((a < b) ? a : b)
#define MAX(a,b) ((a > b) ? a : b)

// Beginning of GPU Architecture definitions
inline int _ConvertSMVer2Cores_local(int major, int minor)
{
	// Defines for GPU Architecture types (using the SM version to determine the # of cores per SM
	typedef struct {
		int SM; // 0xMm (hexidecimal notation), M = SM Major version, and m = SM minor version
		int Cores;
	} sSMtoCores;

	sSMtoCores nGpuArchCoresPerSM[] = 
	{ { 0x10,  8 }, // Tesla Generation (SM 1.0) G80 class
	  { 0x11,  8 }, // Tesla Generation (SM 1.1) G8x class
	  { 0x12,  8 }, // Tesla Generation (SM 1.2) G9x class
	  { 0x13,  8 }, // Tesla Generation (SM 1.3) GT200 class
	  { 0x20, 32 }, // Fermi Generation (SM 2.0) GF100 class
	  { 0x21, 48 }, // Fermi Generation (SM 2.1) GF10x class
	  { 0x30, 192}, // Fermi Generation (SM 3.0) GK10x class
	  {   -1, -1 }
	};

	int index = 0;
	while (nGpuArchCoresPerSM[index].SM != -1) {
		if (nGpuArchCoresPerSM[index].SM == ((major << 4) + minor) ) {
			return nGpuArchCoresPerSM[index].Cores;
		}
		index++;
	}
	printf("MapSMtoCores undefined SMversion %d.%d!\n", major, minor);
	return -1;
}
// end of GPU Architecture definitions

// This function returns the best GPU (with maximum GFLOPS)
inline int cutGetMaxGflopsDeviceId()
{
	int current_device   = 0, sm_per_multiproc = 0;
	int max_compute_perf = 0, max_perf_device  = 0;
	int device_count     = 0, best_SM_arch     = 0;
	cudaDeviceProp deviceProp;

	cudaGetDeviceCount( &device_count );
	// Find the best major SM Architecture GPU device
	while ( current_device < device_count ) {
		cudaGetDeviceProperties( &deviceProp, current_device );
		if (deviceProp.major > 0 && deviceProp.major < 9999) {
			best_SM_arch = MAX(best_SM_arch, deviceProp.major);
		}
		current_device++;
	}

    // Find the best CUDA capable GPU device
	current_device = 0;
	while( current_device < device_count ) {
		cudaGetDeviceProperties( &deviceProp, current_device );
		if (deviceProp.major == 9999 && deviceProp.minor == 9999) {
		    sm_per_multiproc = 1;
		} else {
			sm_per_multiproc = _ConvertSMVer2Cores_local(deviceProp.major, deviceProp.minor);
		}

		int compute_perf  = deviceProp.multiProcessorCount * sm_per_multiproc * deviceProp.clockRate;
		if( compute_perf  > max_compute_perf ) {
            // If we find GPU with SM major > 2, search only these
			if ( best_SM_arch > 2 ) {
				// If our device==dest_SM_arch, choose this, or else pass
				if (deviceProp.major == best_SM_arch) {	
					max_compute_perf  = compute_perf;
					max_perf_device   = current_device;
				}
			} else {
				max_compute_perf  = compute_perf;
				max_perf_device   = current_device;
			}
		}
		++current_device;
	}
	return max_perf_device;
}

// This function returns the best GPU (with maximum GFLOPS)
inline int cutGetMaxGflopsGraphicsDeviceId()
{
	int current_device   = 0, sm_per_multiproc = 0;
	int max_compute_perf = 0, max_perf_device  = 0;
	int device_count     = 0, best_SM_arch     = 0;
	int bTCC = 0;
	cudaDeviceProp deviceProp;

	cudaGetDeviceCount( &device_count );
	// Find the best major SM Architecture GPU device that is graphics capable
	while ( current_device < device_count ) {
		cudaGetDeviceProperties( &deviceProp, current_device );

#if CUDA_VERSION >= 3020
		if (deviceProp.tccDriver) bTCC = 1;
#else
		// Assume a Tesla GPU is running in TCC if we are running CUDA 3.1
		if (deviceProp.name[0] == 'T') bTCC = 1;
#endif

		if (!bTCC) {
			if (deviceProp.major > 0 && deviceProp.major < 9999) {
				best_SM_arch = MAX(best_SM_arch, deviceProp.major);
			}
		}
		current_device++;
	}

    // Find the best CUDA capable GPU device
	current_device = 0;
	while( current_device < device_count ) {
		cudaGetDeviceProperties( &deviceProp, current_device );
		if (deviceProp.major == 9999 && deviceProp.minor == 9999) {
		    sm_per_multiproc = 1;
		} else {
			sm_per_multiproc = _ConvertSMVer2Cores_local(deviceProp.major, deviceProp.minor);
		}

#if CUDA_VERSION >= 3020
		if (deviceProp.tccDriver) bTCC = 1;
#else
		// Assume a Tesla GPU is running in TCC if we are running CUDA 3.1
		if (deviceProp.name[0] == 'T') bTCC = 1;
#endif

		if (!bTCC) // Is this GPU running the TCC driver?  If so we pass on this
		{
			int compute_perf  = deviceProp.multiProcessorCount * sm_per_multiproc * deviceProp.clockRate;
			if( compute_perf  > max_compute_perf ) {
				// If we find GPU with SM major > 2, search only these
				if ( best_SM_arch > 2 ) {
					// If our device==dest_SM_arch, choose this, or else pass
					if (deviceProp.major == best_SM_arch) {	
						max_compute_perf  = compute_perf;
						max_perf_device   = current_device;
					}
				} else {
					max_compute_perf  = compute_perf;
					max_perf_device   = current_device;
				}
			}
		}
		++current_device;
	}
	return max_perf_device;
}

// Give a little more for Windows : the console window often disapears before we can read the message
#ifdef _WIN32
# if 1//ndef UNICODE
#  ifdef _DEBUG // Do this only in debug mode...
	inline void VSPrintf(FILE *file, LPCSTR fmt, ...)
	{
		size_t fmt2_sz	= 2048;
		char *fmt2		= (char*)malloc(fmt2_sz);
		va_list  vlist;
		va_start(vlist, fmt);
		while((_vsnprintf(fmt2, fmt2_sz, fmt, vlist)) < 0) // means there wasn't anough room
		{
			fmt2_sz *= 2;
			if(fmt2) free(fmt2);
			fmt2 = (char*)malloc(fmt2_sz);
		}
		OutputDebugStringA(fmt2);
		fprintf(file, fmt2);
		free(fmt2);
	}
#	define FPRINTF(a) VSPrintf a
#  else //debug
#	define FPRINTF(a) fprintf a
// For other than Win32
#  endif //debug
# else //unicode
// Unicode case... let's give-up for now and keep basic printf
#	define FPRINTF(a) fprintf a
# endif //unicode
#else //win32
#	define FPRINTF(a) fprintf a
#endif //win32

// NOTE: "%s(%i) : " allows Visual Studio to directly jump to the file at the right line
// when the user double clicks on the error line in the Output pane. Like any compile error.

inline void __cudaSafeCallNoSync( cudaError err, const char *file, const int line )
{
    if( cudaSuccess != err) {
        FPRINTF((stderr, "%s(%i) : cudaSafeCallNoSync() Runtime API error %d : %s.\n",
                file, line, (int)err, cudaGetErrorString( err ) ));
        exit(-1);
    }
}

inline void __cudaSafeCall( cudaError err, const char *file, const int line )
{
    if( cudaSuccess != err) {
		FPRINTF((stderr, "%s(%i) : cudaSafeCall() Runtime API error %d: %s.\n",
                file, line, (int)err, cudaGetErrorString( err ) ));
        exit(-1);
    }
}

inline void __cudaSafeThreadSync( const char *file, const int line )
{
    cudaError err = cutilDeviceSynchronize();
    if ( cudaSuccess != err) {
        FPRINTF((stderr, "%s(%i) : cudaDeviceSynchronize() Runtime API error %d: %s.\n",
                file, line, (int)err, cudaGetErrorString( err ) ));
        exit(-1);
    }
}

inline void __cufftSafeCall( cufftResult err, const char *file, const int line )
{
    if( CUFFT_SUCCESS != err) {
        FPRINTF((stderr, "%s(%i) : cufftSafeCall() CUFFT error %d: ",
                file, line, (int)err));
        switch (err) {
            case CUFFT_INVALID_PLAN:   FPRINTF((stderr, "CUFFT_INVALID_PLAN\n"));
            case CUFFT_ALLOC_FAILED:   FPRINTF((stderr, "CUFFT_ALLOC_FAILED\n"));
            case CUFFT_INVALID_TYPE:   FPRINTF((stderr, "CUFFT_INVALID_TYPE\n"));
            case CUFFT_INVALID_VALUE:  FPRINTF((stderr, "CUFFT_INVALID_VALUE\n"));
            case CUFFT_INTERNAL_ERROR: FPRINTF((stderr, "CUFFT_INTERNAL_ERROR\n"));
            case CUFFT_EXEC_FAILED:    FPRINTF((stderr, "CUFFT_EXEC_FAILED\n"));
            case CUFFT_SETUP_FAILED:   FPRINTF((stderr, "CUFFT_SETUP_FAILED\n"));
            case CUFFT_INVALID_SIZE:   FPRINTF((stderr, "CUFFT_INVALID_SIZE\n"));
            case CUFFT_UNALIGNED_DATA: FPRINTF((stderr, "CUFFT_UNALIGNED_DATA\n"));
            default: FPRINTF((stderr, "CUFFT Unknown error code\n"));
        }
        exit(-1);
    }
}

inline void __curandSafeCall( curandStatus_t err, const char *file, const int line )
    {
    if( CURAND_STATUS_SUCCESS != err) {
        FPRINTF((stderr, "%s(%i) : curandSafeCall() CURAND error %d: ",
                file, line, (int)err));
        switch (err) {
            case CURAND_STATUS_VERSION_MISMATCH:    FPRINTF((stderr, "CURAND_STATUS_VERSION_MISMATCH"));
            case CURAND_STATUS_NOT_INITIALIZED:     FPRINTF((stderr, "CURAND_STATUS_NOT_INITIALIZED"));
            case CURAND_STATUS_ALLOCATION_FAILED:   FPRINTF((stderr, "CURAND_STATUS_ALLOCATION_FAILED"));
            case CURAND_STATUS_TYPE_ERROR:          FPRINTF((stderr, "CURAND_STATUS_TYPE_ERROR"));
            case CURAND_STATUS_OUT_OF_RANGE:        FPRINTF((stderr, "CURAND_STATUS_OUT_OF_RANGE")); 
            case CURAND_STATUS_LENGTH_NOT_MULTIPLE: FPRINTF((stderr, "CURAND_STATUS_LENGTH_NOT_MULTIPLE"));
            case CURAND_STATUS_DOUBLE_PRECISION_REQUIRED: 
                                                    FPRINTF((stderr, "CURAND_STATUS_DOUBLE_PRECISION_REQUIRED"));
            case CURAND_STATUS_LAUNCH_FAILURE:      FPRINTF((stderr, "CURAND_STATUS_LAUNCH_FAILURE")); 
            case CURAND_STATUS_PREEXISTING_FAILURE: FPRINTF((stderr, "CURAND_STATUS_PREEXISTING_FAILURE"));
            case CURAND_STATUS_INITIALIZATION_FAILED:     
                                                    FPRINTF((stderr, "CURAND_STATUS_INITIALIZATION_FAILED"));
            case CURAND_STATUS_ARCH_MISMATCH:       FPRINTF((stderr, "CURAND_STATUS_ARCH_MISMATCH"));
            case CURAND_STATUS_INTERNAL_ERROR:      FPRINTF((stderr, "CURAND_STATUS_INTERNAL_ERROR"));
            default: FPRINTF((stderr, "CURAND Unknown error code\n"));
        }
        exit(-1);
    }
}


inline void __cutilCheckError( CUTBoolean err, const char *file, const int line )
{
    if( CUTTrue != err) {
        FPRINTF((stderr, "%s(%i) : CUTIL CUDA error.\n",
                file, line));
        exit(-1);
    }
}

inline void __cutilGetLastError( const char *errorMessage, const char *file, const int line )
{
    cudaError_t err = cudaGetLastError();
    if( cudaSuccess != err) {
        FPRINTF((stderr, "%s(%i) : cutilCheckMsg() CUTIL CUDA error : %s : (%d) %s.\n",
                file, line, errorMessage, (int)err, cudaGetErrorString( err ) ));
        exit(-1);
    }
}

inline void __cutilGetLastErrorAndSync( const char *errorMessage, const char *file, const int line )
{
    cudaError_t err = cudaGetLastError();
    if( cudaSuccess != err) {
        FPRINTF((stderr, "%s(%i) : cutilCheckMsg() CUTIL CUDA error : %s : (%d) %s.\n",
                file, line, errorMessage, (int)err, cudaGetErrorString( err ) ));
        exit(-1);
    }

	err = cutilDeviceSynchronize();
    if( cudaSuccess != err) {
        FPRINTF((stderr, "%s(%i) : cutilCheckMsg cudaDeviceSynchronize error: %s : (%d) %s.\n",
                file, line, errorMessage, (int)err, cudaGetErrorString( err ) ));
        exit(-1);
    }
}

inline void __cutilSafeMalloc( void *pointer, const char *file, const int line )
{
    if( !(pointer)) {
        FPRINTF((stderr, "%s(%i) : cutilSafeMalloc host malloc failure\n",
                file, line));
        exit(-1);
    }
}

inline int cutilDeviceInit(int ARGC, char **ARGV)
{
    int deviceCount;
    cutilSafeCallNoSync(cudaGetDeviceCount(&deviceCount));
    if (deviceCount == 0) {
        FPRINTF((stderr, "CUTIL CUDA error: no devices supporting CUDA.\n"));
        exit(-1);
    }
    int dev = 0;
    cutGetCmdLineArgumenti(ARGC, (const char **) ARGV, "device", &dev);
    if (dev < 0) 
        dev = 0;
    if (dev > deviceCount-1) {
		fprintf(stderr, "\n");
		fprintf(stderr, ">> %d CUDA capable GPU device(s) detected. <<\n", deviceCount);
        fprintf(stderr, ">> cutilDeviceInit (-device=%d) is not a valid GPU device. <<\n", dev);
		fprintf(stderr, "\n");
        return -dev;
    }  
    cudaDeviceProp deviceProp;
    cutilSafeCallNoSync(cudaGetDeviceProperties(&deviceProp, dev));
    if (deviceProp.major < 1) {
        FPRINTF((stderr, "cutil error: GPU device does not support CUDA.\n"));
        exit(-1);                                                  \
    }
    printf("> Using CUDA device [%d]: %s\n", dev, deviceProp.name);
    cutilSafeCall(cudaSetDevice(dev));

    return dev;
}

// General initialization call to pick the best CUDA Device
inline int cutilChooseCudaDevice(int argc, char **argv)
{
    cudaDeviceProp deviceProp;
    int devID = 0;
    // If the command-line has a device number specified, use it
    if( cutCheckCmdLineFlag(argc, (const char**)argv, "device") ) {
        devID = cutilDeviceInit(argc, argv);
        if (devID < 0) {
           printf("exiting...\n");
           cutilExit(argc, argv);
           exit(0);
        }
    } else {
        // Otherwise pick the device with highest Gflops/s
        devID = cutGetMaxGflopsDeviceId();
        cutilSafeCallNoSync( cudaSetDevice( devID ) );
        cutilSafeCallNoSync( cudaGetDeviceProperties(&deviceProp, devID) );
        printf("> Using CUDA device [%d]: %s\n", devID, deviceProp.name);
    }
    return devID;
}

//! Check for CUDA context lost
inline void cutilCudaCheckCtxLost(const char *errorMessage, const char *file, const int line ) 
{
    cudaError_t err = cudaGetLastError();
    if( cudaSuccess != err) {
        FPRINTF((stderr, "%s(%i) : CUDA error: %s : (%d) %s.\n",
                 file, line, errorMessage, (int)err, cudaGetErrorString( err ) ));
        exit(-1);
    }
    err = cutilDeviceSynchronize();
    if( cudaSuccess != err) {
        FPRINTF((stderr, "%s(%i) : CUDA error: %s : (%d) %s.\n",
        file, line, errorMessage, (int)err, cudaGetErrorString( err ) ));
        exit(-1);
    }
}

#ifndef STRCASECMP
#ifdef _WIN32
#define STRCASECMP  _stricmp
#else
#define STRCASECMP  strcasecmp
#endif
#endif

#ifndef STRNCASECMP
#ifdef _WIN32
#define STRNCASECMP _strnicmp
#else
#define STRNCASECMP strncasecmp
#endif
#endif

inline void __cutilQAFinish(int argc, char **argv, bool bStatus)
{
    const char *sStatus[] = { "FAILED", "PASSED", "WAIVED", NULL };

    bool bFlag = false;
    for (int i=1; i < argc; i++) {
        if (!STRCASECMP(argv[i], "-qatest") || !STRCASECMP(argv[i], "-noprompt")) {
            bFlag |= true;
        }
    }

    if (bFlag) {
        printf("&&&& %s %s", sStatus[bStatus], argv[0]);
        for (int i=1; i < argc; i++) printf(" %s", argv[i]);
    } else {
        printf("[%s] test result\n%s\n", argv[0], sStatus[bStatus]);
    }
}

// General check for CUDA GPU SM Capabilities
inline bool cutilCudaCapabilities(int major_version, int minor_version)
{
    cudaDeviceProp deviceProp;
    deviceProp.major = 0;
    deviceProp.minor = 0;
    int dev;

    cutilSafeCall( cudaGetDevice(&dev) );
    cutilSafeCall( cudaGetDeviceProperties(&deviceProp, dev));

    if((deviceProp.major > major_version) ||
	   (deviceProp.major == major_version && deviceProp.minor >= minor_version))
    {
        printf("> Device %d: <%16s >, Compute SM %d.%d detected\n", dev, deviceProp.name, deviceProp.major, deviceProp.minor);
        return true;
    }
    else
    {
        printf("No GPU device was found that can support CUDA compute capability %d.%d.\n", major_version, minor_version);
        return false;
    }
}

#endif // _CUTIL_INLINE_FUNCTIONS_RUNTIME_H_
