# Supplementary material for: Fast Acceleration of 2D Wave Propagation Simulations Using Modern Computational Accelerators
Source: PLoS One. 2014 Jan 30;9(1):e86484. doi: 10.1371/journal.pone.0086484 (PMC3907428; doi:10.1371/journal.pone.0086484)
Supplement: Software S1 — Software Package containing all the implementations. (ZIP) [file pone.0086484.s001.zip › SourceCodeandInputFiles-PlosONE/3-Fermi-CUDA/code/inc/nvGLWidgets.h]

/*
 * Copyright 1993-2012 NVIDIA Corporation.  All rights reserved.
 *
 * Please refer to the NVIDIA end user license agreement (EULA) associated
 * with this source code for terms and conditions that govern your use of
 * this software. Any use, reproduction, disclosure, or distribution of
 * this software and related documentation outside the terms of the EULA
 * is strictly prohibited.
 *
 */
 
 //
// nvGLWidgets.h - User Interface library
//
//
// Author: Ignacio Castano, Samuel Gateau, Evan Hart
// Email: sdkfeedback@nvidia.com
//
// Copyright (c) NVIDIA Corporation. All rights reserved.
////////////////////////////////////////////////////////////////////////////////
#ifndef NV_GL_WIDGETS_H
#define NV_GL_WIDGETS_H

#include "nvWidgets.h"

namespace nv {

    //*************************************************************************
    // GLUIPainter
    class GLUIPainter : public UIPainter
    {
    public:

        NVSDKENTRY GLUIPainter();

        NVSDKENTRY virtual void begin( const Rect& window );
        NVSDKENTRY virtual void end();

        // These methods should be called between begin/end
        NVSDKENTRY virtual void drawFrame(const Rect & r, int margin, int style);

        NVSDKENTRY virtual Rect getLabelRect(const Rect & r, const char * text, Rect & rt, int& nbLines) const;
        NVSDKENTRY virtual void drawLabel(const Rect & r, const char * text, const Rect & rt, const int& nbLines, bool isHover, int style);
     
        NVSDKENTRY virtual Rect getButtonRect(const Rect & r, const char * text, Rect & rt) const;
        NVSDKENTRY virtual void drawButton(const Rect & r, const char * text, const Rect & rt, bool isDown, bool isHover, bool isFocus, int style);
    
        NVSDKENTRY virtual Rect getCheckRect(const Rect & r, const char * text, Rect & rt, Rect & rc) const;
        NVSDKENTRY virtual void drawCheckButton(const Rect & r, const char * text, const Rect & rt, const Rect & rr, bool isChecked, bool isHover, bool isFocus, int style);

        NVSDKENTRY virtual Rect getRadioRect(const Rect & r, const char * text, Rect & rt, Rect & rr) const;
        NVSDKENTRY virtual void drawRadioButton(const Rect & r, const char * text, const Rect & rt, const Rect & rr, bool isOn, bool isHover, bool isFocus, int style);

        NVSDKENTRY virtual Rect getHorizontalSliderRect(const Rect & r, Rect& rs, float v, Rect& rc) const;
        NVSDKENTRY virtual void drawHorizontalSlider(const Rect & r, Rect& rs, float v, Rect& rc, bool isHover, int style);

        NVSDKENTRY virtual Rect getItemRect(const Rect & r, const char * text, Rect & rt) const;
        NVSDKENTRY virtual Rect getListRect(const Rect & r, int numOptions, const char * options[], Rect& ri, Rect & rt) const;
        NVSDKENTRY virtual void drawListItem(const Rect & r, const char * text, const Rect & rt, bool isSelected, bool isHover, int style);
        NVSDKENTRY virtual void drawListBox(const Rect & r, int numOptions, const char * options[], const Rect& ri, const Rect & rt, int selected, int hovered, int style);

        NVSDKENTRY virtual Rect getComboRect(const Rect & r, int numOptions, const char * options[], int selected, Rect& rt, Rect& ra) const;
        NVSDKENTRY virtual Rect getComboOptionsRect(const Rect & rCombo, int numOptions, const char * options[], Rect& ri, Rect & rit) const;
        NVSDKENTRY virtual void drawComboBox(const Rect & rect, int numOptions, const char * options[], const Rect & rt, const Rect& rd, int selected, bool isHover, bool isFocus, int style);
        NVSDKENTRY virtual void drawComboOptions(const Rect & rect, int numOptions, const char * options[], const Rect& ri, const Rect & rit, int selected, int hovered, bool isHover, bool isFocus, int style);

        NVSDKENTRY virtual Rect getLineEditRect(const Rect & r, const char * text, Rect & rt) const;
        NVSDKENTRY virtual void drawLineEdit(const Rect & r, const char * text, const Rect & rt, int caretPos, bool isSelected, bool isHover, int style);

        NVSDKENTRY virtual Rect getPanelRect(const Rect & r, const char * text, Rect& rt, Rect& ra) const;
        NVSDKENTRY virtual void drawPanel(const Rect & rect, const char * text, const Rect & rt, const Rect & ra, bool isUnfold, bool isHover, bool isFocus, int style);

        NVSDKENTRY virtual Rect getTextureViewRect(const Rect & rect, Rect& rt) const;
        NVSDKENTRY virtual void drawTextureView(const Rect & rect, const void* texID, const Rect& rt, const Rect & rz, int mipLevel, int style);

        // Eval widget dimensions
        NVSDKENTRY virtual int getCanvasMargin() const;
        NVSDKENTRY virtual int getCanvasSpace() const;
        NVSDKENTRY virtual int getFontHeight() const;
        NVSDKENTRY virtual int getTextLineWidth(const char * text) const;		
        NVSDKENTRY virtual int getTextSize(const char * text, int& nbLines) const;	
        NVSDKENTRY virtual int getTextLineWidthAt(const char * text, int charNb) const;
        NVSDKENTRY virtual int getPickedCharNb(const char * text, const Point& at) const;		

        NVSDKENTRY virtual void drawDebugRect(const Rect & r);

    protected:

        // Draw primitive shapes
        NVSDKENTRY void drawText( const Rect& r , const char * text, int nbLines = 1, int caretPos = -1, bool isHover = false, bool isOn = false, bool isFocus = false );
        NVSDKENTRY void drawFrame( const Rect& rect, const Point& corner, bool isHover = false, bool isOn = false, bool isFocus = false ) const;
        NVSDKENTRY void drawBoolFrame( const Rect& rect, const Point& corner, bool isHover = false, bool isOn = false, bool isFocus = false ) const;

        NVSDKENTRY void drawString( int x, int y, const char * text, int nbLines );
        NVSDKENTRY void drawRect( const Rect& rect, int fillColorId, int borderColorId ) const;
        NVSDKENTRY void drawRoundedRect( const Rect& rect, const Point& corner, int fillColorId, int borderColorId ) const;
        NVSDKENTRY void drawRoundedRectOutline( const Rect& rect, const Point& corner, int borderColorId ) const;
        NVSDKENTRY void drawCircle( const Rect& rect, int fillColorId, int borderColorId ) const;
        NVSDKENTRY void drawMinus( const Rect& rect, int width, int fillColorId, int borderColorId ) const;
        NVSDKENTRY void drawPlus( const Rect& rect, int width, int fillColorId, int borderColorId ) const;
        NVSDKENTRY void drawDownArrow( const Rect& rect, int width, int fillColorId, int borderColorId ) const;
        NVSDKENTRY void drawUpArrow( const Rect& rect, int width, int fillColorId, int borderColorId ) const;

        NVSDKENTRY void init();

        enum Color
        {
            cBase = 0,
            cBool = 8,
            cOutline = 16,
            cFont = 20,
            cFontBack = 24,
            cTranslucent = 32,
            cNbColors = 33,
        };

    private:

        GLuint m_setupStateDL;
        GLuint m_restoreStateDL;
		GLuint m_textListBase;
        GLuint m_foregroundDL;

        GLuint m_widgetProgram;
        GLuint m_originUniform;
        GLuint m_sizeUniform;
        GLuint m_fillColorUniform;
        GLuint m_borderColorUniform;
        GLuint m_zonesUniform;
         
        vec4f m_colors[cNbColors];
    };
};


#endif 
