# Supplementary material for: Fast Acceleration of 2D Wave Propagation Simulations Using Modern Computational Accelerators
Source: PLoS One. 2014 Jan 30;9(1):e86484. doi: 10.1371/journal.pone.0086484 (PMC3907428; doi:10.1371/journal.pone.0086484)
Supplement: Software S1 — Software Package containing all the implementations. (ZIP) [file pone.0086484.s001.zip › SourceCodeandInputFiles-PlosONE/3-Fermi-CUDA/code/inc/stopwatch_base.inl]

/*
* Copyright 1993-2010 NVIDIA Corporation. All rights reserved.
*
* Please refer to the NVIDIA end user license agreement (EULA) associated
* with this source code for terms and conditions that govern your use of
* this software. Any use, reproduction, disclosure, or distribution of
* this software and related documentation outside the terms of the EULA
* is strictly prohibited.
*
*/ 

/* CUda UTility Library */

////////////////////////////////////////////////////////////////////////////////
//! Constructor, default
////////////////////////////////////////////////////////////////////////////////
template<class OSPolicy>
StopWatchBase<OSPolicy>::StopWatchBase() :
OSPolicy()
{ }

////////////////////////////////////////////////////////////////////////////////
//! Destructor
////////////////////////////////////////////////////////////////////////////////
template<class OSPolicy>
StopWatchBase<OSPolicy>::~StopWatchBase() { }

///////////////////////////////////////////////////////////////////////////////
//! Start time measurement
////////////////////////////////////////////////////////////////////////////////
template<class OSPolicy>
inline void 
StopWatchBase<OSPolicy>::start() 
{
    OSPolicy::start();
}

////////////////////////////////////////////////////////////////////////////////
//! Stop time measurement
////////////////////////////////////////////////////////////////////////////////
template<class OSPolicy>
inline void 
StopWatchBase<OSPolicy>::stop() 
{
    OSPolicy::stop();
}


////////////////////////////////////////////////////////////////////////////////
//! Reset the timer to 0. Does not change the timer running state but does 
//! recapture this point in time as the current start time if it is running.
////////////////////////////////////////////////////////////////////////////////
template<class OSPolicy>
inline void 
StopWatchBase<OSPolicy>::reset() 
{
    OSPolicy::reset();
}

////////////////////////////////////////////////////////////////////////////////
//! Time in msec. after start. If the stop watch is still running (i.e. there
//! was no call to stop()) then the elapsed time is returned, otherwise the
//! time between the last start() and stop call is returned
////////////////////////////////////////////////////////////////////////////////
template<class OSPolicy>
inline float
StopWatchBase<OSPolicy>::getTime()
{
    return OSPolicy::getTime();
}

////////////////////////////////////////////////////////////////////////////////
//! Time in msec. for a single run based on the total number of COMPLETED runs
//! and the total time.
////////////////////////////////////////////////////////////////////////////////
template<class OSPolicy>
inline float
StopWatchBase<OSPolicy>::getAverageTime() 
{
    return OSPolicy::getAverageTime();
}
