# Supplementary material for: Fast Acceleration of 2D Wave Propagation Simulations Using Modern Computational Accelerators
Source: PLoS One. 2014 Jan 30;9(1):e86484. doi: 10.1371/journal.pone.0086484 (PMC3907428; doi:10.1371/journal.pone.0086484)
Supplement: Software S1 — Software Package containing all the implementations. (ZIP) [file pone.0086484.s001.zip › SourceCodeandInputFiles-PlosONE/3-Fermi-CUDA/code/inc/error_checker.h]

/*
 * Copyright 1993-2012 NVIDIA Corporation.  All rights reserved.
 *
 * Please refer to the NVIDIA end user license agreement (EULA) associated
 * with this source code for terms and conditions that govern your use of
 * this software. Any use, reproduction, disclosure, or distribution of
 * this software and related documentation outside the terms of the EULA
 * is strictly prohibited.
 *
 */

/* CUda UTility Library */

#ifndef _ERRORCHECKER_H_
#define _ERRORCHECKER_H_

// includes, system
#include <string>
#include <sstream>

// includes, project
#include <exception.h>

// typedefs
//typedef unsigned int GLuint;

//! Class providing the handler / tester functions for errors as static members
class ErrorChecker 
{
public:
    //! Check if a condition is true.
    //! @note In prinicple has the same functionality as assert but allows 
    //!       much better control this version prints an error and terminates
    //!       the program, no exception is thrown.
    inline static void condition( bool val, const char* file, const int line);
};

// functions, inlined

// includes, system
#include <iostream>

////////////////////////////////////////////////////////////////////////////////
//! Check if a condition is true.
//! @note In prinicple has the same functionality as assert but allows much
//!       better control this version prints an error and terminates the 
//!       program, no exception is thrown.
////////////////////////////////////////////////////////////////////////////////
/* static */ inline void
ErrorChecker::condition( bool val, const char* file, const int line) 
{
    if ( ! val) 
    {
        std::ostringstream os;
        os << "Condition failed: " << file << " in line " << line;
        RUNTIME_EXCEPTION( os.str() );
    }
}

#endif // _ERRORCHECKER_H_
