# Supplementary material for: Fast Acceleration of 2D Wave Propagation Simulations Using Modern Computational Accelerators
Source: PLoS One. 2014 Jan 30;9(1):e86484. doi: 10.1371/journal.pone.0086484 (PMC3907428; doi:10.1371/journal.pone.0086484)
Supplement: Software S1 — Software Package containing all the implementations. (ZIP) [file pone.0086484.s001.zip › SourceCodeandInputFiles-PlosONE/3-Fermi-CUDA/code/inc/helper_cuda_drvapi.h]

/////////////////////////////////////////////////////////////////////////////
//
// Copyright 1993-2012 NVIDIA Corporation.  All rights reserved.
//
// Please refer to the NVIDIA end user license agreement (EULA) associated
// with this source code for terms and conditions that govern your use of
// this software. Any use, reproduction, disclosure, or distribution of
// this software and related documentation outside the terms of the EULA
// is strictly prohibited.
//
/////////////////////////////////////////////////////////////////////////////

// Helper functions for CUDA Driver API error handling
#ifndef HELPER_CUDA_DRVAPI_H
#define HELPER_CUDA_DRVAPI_H

#include <stdlib.h>
#include <stdio.h>
#include <string.h>

#include <helper_string.h>
#include <cuda.h>
#include <drvapi_error_string.h>


#ifndef MAX
#define MAX(a,b) (a > b ? a : b)
#endif

////////////////////////////////////////////////////////////////////////////////
// These are CUDA Helper functions

// This will output the proper CUDA error strings in the event that a CUDA host call returns an error
#define checkCudaErrors(err)  __checkCudaErrors (err, __FILE__, __LINE__)

    // These are the inline versions for all of the SDK helper functions
    inline void __checkCudaErrors( CUresult err, const char *file, const int line )
    {
        if( CUDA_SUCCESS != err) {
            fprintf(stderr, "checkCudaErrors() Driver API error = %04d \"%s\" from file <%s>, line %i.\n",
                    err, getCudaDrvErrorString(err), file, line );
            exit(-1);
        }
    }
    	
    // General GPU Device CUDA Initialization
    inline int gpuDeviceInitDRV(int ARGC, char ** ARGV) 
    {
        int cuDevice = 0;
        int deviceCount = 0;
        CUresult err = cuInit(0);
        if (CUDA_SUCCESS == err)
            checkCudaErrors(cuDeviceGetCount(&deviceCount));
        if (deviceCount == 0) {
            fprintf(stderr, "cudaDeviceInit error: no devices supporting CUDA\n");
            exit(-1);
        }
        int dev = 0;
        dev = getCmdLineArgumentInt(ARGC, (const char **) ARGV, "device=");
        if (dev < 0) dev = 0;
        if (dev > deviceCount-1) {
		    fprintf(stderr, "\n");
		    fprintf(stderr, ">> %d CUDA capable GPU device(s) detected. <<\n", deviceCount);
            fprintf(stderr, ">> cudaDeviceInit (-device=%d) is not a valid GPU device. <<\n", dev);
		    fprintf(stderr, "\n");
            return -dev;
        }
        checkCudaErrors(cuDeviceGet(&cuDevice, dev));
        char name[100];
        cuDeviceGetName(name, 100, cuDevice);
        if (checkCmdLineFlag(ARGC, (const char **) ARGV, "quiet") == false) {
           printf("gpuDeviceInitDRV() Using CUDA Device [%d]: %s\n", dev, name);
   	    }
        return dev;
    }

    // This function returns the best GPU based on performance
    inline int getMaxGflopsDeviceIdDRV()
    {
        CUdevice current_device = 0, max_perf_device = 0;
        int device_count        = 0, sm_per_multiproc = 0;
        int max_compute_perf    = 0, best_SM_arch     = 0;
        int major = 0, minor = 0   , multiProcessorCount, clockRate;

        cuInit(0);
        checkCudaErrors(cuDeviceGetCount(&device_count));

	    // Find the best major SM Architecture GPU device
	    while ( current_device < device_count ) {
		    checkCudaErrors( cuDeviceComputeCapability(&major, &minor, current_device ) );
		    if (major > 0 && major < 9999) {
			    best_SM_arch = MAX(best_SM_arch, major);
		    }
		    current_device++;
	    }

        // Find the best CUDA capable GPU device
	    current_device = 0;
	    while( current_device < device_count ) {
		    checkCudaErrors( cuDeviceGetAttribute( &multiProcessorCount, 
                                                    CU_DEVICE_ATTRIBUTE_MULTIPROCESSOR_COUNT, 
                                                    current_device ) );
            checkCudaErrors( cuDeviceGetAttribute( &clockRate, 
                                                    CU_DEVICE_ATTRIBUTE_CLOCK_RATE, 
                                                    current_device ) );
		    checkCudaErrors( cuDeviceComputeCapability(&major, &minor, current_device ) );

		    if (major == 9999 && minor == 9999) {
		        sm_per_multiproc = 1;
		    } else {
		        sm_per_multiproc = _ConvertSMVer2Cores(major, minor);
		    }

		    int compute_perf  = multiProcessorCount * sm_per_multiproc * clockRate;
		    if( compute_perf  > max_compute_perf ) {
                // If we find GPU with SM major > 2, search only these
			    if ( best_SM_arch > 2 ) {
				    // If our device==dest_SM_arch, choose this, or else pass
				    if (major == best_SM_arch) {	
                        max_compute_perf  = compute_perf;
                        max_perf_device   = current_device;
				    }
			    } else {
				    max_compute_perf  = compute_perf;
				    max_perf_device   = current_device;
			    }
		    }
		    ++current_device;
	    }
	    return max_perf_device;
    }

    // General initialization call to pick the best CUDA Device
    inline CUdevice findCudaDeviceDRV(int argc, char **argv, int *p_devID)
    {
        CUdevice cuDevice;
        int devID = 0;
        // If the command-line has a device number specified, use it
        if( checkCmdLineFlag(argc, (const char**)argv, "device") ) {
            devID = gpuDeviceInitDRV(argc, argv);
            if (devID < 0) {
                printf("exiting...\n");
                exit(0);
            }
        } else {
            // Otherwise pick the device with highest Gflops/s
            char name[100];
            devID = getMaxGflopsDeviceIdDRV();
            checkCudaErrors(cuDeviceGet(&cuDevice, devID));
            cuDeviceGetName(name, 100, cuDevice);
            printf("> Using CUDA Device [%d]: %s\n", devID, name);
        }
        cuDeviceGet(&cuDevice, devID);
        if (p_devID) *p_devID = devID;
        return cuDevice;
    }
// end of CUDA Helper Functions

#endif
