# Supplementary material for: Fast Acceleration of 2D Wave Propagation Simulations Using Modern Computational Accelerators
Source: PLoS One. 2014 Jan 30;9(1):e86484. doi: 10.1371/journal.pone.0086484 (PMC3907428; doi:10.1371/journal.pone.0086484)
Supplement: Software S1 — Software Package containing all the implementations. (ZIP) [file pone.0086484.s001.zip › SourceCodeandInputFiles-PlosONE/3-Fermi-CUDA/code/inc/param.h]

/*
 * Copyright 1993-2012 NVIDIA Corporation.  All rights reserved.
 *
 * Please refer to the NVIDIA end user license agreement (EULA) associated
 * with this source code for terms and conditions that govern your use of
 * this software. Any use, reproduction, disclosure, or distribution of
 * this software and related documentation outside the terms of the EULA
 * is strictly prohibited.
 *
 */
 
 /*
  Simple parameter system
  sgreen@nvidia.com 4/2001
*/

#ifndef PARAM_H
#define PARAM_H

#include <string>
#include <vector>
#include <map>
#include <iostream>
#include <sstream>
#include <iomanip>

// base class for named parameter
class ParamBase {
public:
    ParamBase(const char *name) : m_name(name) { }
    virtual ~ParamBase() { }

    std::string &GetName() { return m_name; }

    virtual float GetFloatValue() = 0;
    virtual int GetIntValue() = 0;
    virtual std::string GetValueString() = 0;

    virtual void Reset() = 0;
    virtual void Increment() = 0;
    virtual void Decrement() = 0;

    virtual float GetPercentage() = 0;
    virtual void SetPercentage(float p) = 0;

    virtual void Write(std::ostream &stream) = 0;
    virtual void Read(std::istream &stream) = 0;

    virtual bool IsList() = 0;

protected:
    std::string m_name;
};

// derived class for single-valued parameter
template<class T> class Param : public ParamBase {
public:
    Param(const char *name, T value = 0, T min = 0, T max = 10000, T step = 1, T* ptr = 0) :
        ParamBase(name),
        m_default(value),
        m_min(min),
        m_max(max),
        m_step(step),
        m_precision(3)
    {
        if (ptr) {
          m_ptr = ptr;
        } else {
          m_ptr = &m_value;
        }
        *m_ptr = value;
    }
    ~Param() { }

    T GetValue() const { return *m_ptr; }
    T SetValue(const T value) { *m_ptr = value; }

    float GetFloatValue() { return (float) *m_ptr; }
    int GetIntValue() { return (int) *m_ptr; }

    std::string GetValueString()
    {
        std::ostringstream ost;
        ost<<std::setprecision(m_precision)<<std::fixed;
        ost<<*m_ptr;
        return ost.str();
    }

    void SetPrecision(int x) { m_precision = x; }

    float GetPercentage()
    {
        return (*m_ptr - m_min) / (float) (m_max - m_min);
    }

    void SetPercentage(float p)
    {
        *m_ptr = (T)(m_min + p * (m_max - m_min));
    }

    void Reset() { *m_ptr = m_default; }

    void Increment()
    { 
        *m_ptr += m_step;
        if (*m_ptr > m_max)
            *m_ptr = m_max;
    }

    void Decrement()
    {
        *m_ptr -= m_step;
        if (*m_ptr < m_min)
            *m_ptr = m_min;
    }

    void Write(std::ostream &stream) { stream << m_name << " " << *m_ptr << '\n'; }
    void Read(std::istream &stream) { stream >> m_name >> *m_ptr; }

    bool IsList() { return false; }

private:
    T m_value;
    T *m_ptr;         // pointer to value declared elsewhere
    T m_default, m_min, m_max, m_step;
    int m_precision;  // number of digits after decimal point in string output
};


extern const Param<int> dummy;

// list of parameters
class ParamList : public ParamBase {
public:
    ParamList(const char *name = "") :
        ParamBase(name)
    {
        active = true;
    }
    ~ParamList() { }

    float GetFloatValue() { return 0.0f; }
    int GetIntValue() { return 0; }

    void AddParam(ParamBase *param)
    {
        m_params.push_back(param);  
        m_map[param->GetName()] = param;
        m_current = m_params.begin();
    }

    // look-up parameter based on name
    ParamBase *GetParam(char *name)
    {
        ParamBase *p = m_map[name];

        if (p)
            return p;
        else
            return (ParamBase *) &dummy;
    }

    ParamBase *GetParam(int i)
    {
        return m_params[i];
    }

    ParamBase *GetCurrent()
    {
        return *m_current;
    }

    int GetSize() { return (int)m_params.size(); }

    std::string GetValueString()
    {
        return m_name;
    }

    // functions to traverse list
    void Reset()
    {
        m_current = m_params.begin();
    }

    void Increment()
    {
        m_current++;
        if (m_current == m_params.end())
            m_current = m_params.begin();
    }

    void Decrement()
    {
        if (m_current == m_params.begin())
            m_current = m_params.end()-1;
        else
            m_current--;

    }

    float GetPercentage() { return 0.0f; }
    void SetPercentage(float /*p*/) {}

    void Write(std::ostream &stream)
    { 
        stream << m_name << '\n';
        for(std::vector<ParamBase *>::const_iterator p = m_params.begin(); p != m_params.end(); ++p) {
            (*p)->Write(stream);
        }
    }

    void Read(std::istream &stream)
    {
        stream >> m_name;
        for(std::vector<ParamBase *>::const_iterator p = m_params.begin(); p != m_params.end(); ++p) {
            (*p)->Read(stream);
        }
    }

    bool IsList() { return true; }

    void ResetAll()
    {
        for(std::vector<ParamBase *>::const_iterator p = m_params.begin(); p != m_params.end(); ++p) {
            (*p)->Reset();
        }
    }

protected:
    bool active;
    std::vector<ParamBase *> m_params;
    std::map<std::string, ParamBase *> m_map;
    std::vector<ParamBase *>::const_iterator m_current;
};

#endif
