# Supplementary material for: Fast Acceleration of 2D Wave Propagation Simulations Using Modern Computational Accelerators
Source: PLoS One. 2014 Jan 30;9(1):e86484. doi: 10.1371/journal.pone.0086484 (PMC3907428; doi:10.1371/journal.pone.0086484)
Supplement: Software S1 — Software Package containing all the implementations. (ZIP) [file pone.0086484.s001.zip › SourceCodeandInputFiles-PlosONE/3-Fermi-CUDA/code/inc/helper_cuda.h]

/////////////////////////////////////////////////////////////////////////////
//
// Copyright 1993-2012 NVIDIA Corporation.  All rights reserved.
//
// Please refer to the NVIDIA end user license agreement (EULA) associated
// with this source code for terms and conditions that govern your use of
// this software. Any use, reproduction, disclosure, or distribution of
// this software and related documentation outside the terms of the EULA
// is strictly prohibited.
//
/////////////////////////////////////////////////////////////////////////////

////////////////////////////////////////////////////////////////////////////////
// These are CUDA Helper functions for initialization and error checking

#ifndef HELPER_CUDA_H
#define HELPER_CUDA_H

#pragma once

#include <stdlib.h>
#include <stdio.h>
#include <string.h>

#include <helper_string.h>

#include <cuda.h>
#include <cuda_runtime_api.h>
#include <cufft.h>
#include <cublas_v2.h>
#include <cusparse_v2.h>
#include <curand.h>
#include <nppdefs.h>

#include <string>
#include <iostream>
#include <sstream>

// CUDA Runtime error messages
static const char* _cudaGetErrorEnum(cudaError_t error)
{
    switch (error)
    {
        case cudaSuccess:                          return "cudaSuccess";
        case cudaErrorMissingConfiguration:        return "cudaErrorMissingConfiguration";
        case cudaErrorMemoryAllocation:            return "cudaErrorMemoryAllocation";
        case cudaErrorInitializationError:         return "cudaErrorInitializationError";
        case cudaErrorLaunchFailure:               return "cudaErrorLaunchFailure";
        case cudaErrorPriorLaunchFailure:          return "cudaErrorPriorLaunchFailure";
        case cudaErrorLaunchTimeout:               return "cudaErrorLaunchTimeout";
        case cudaErrorLaunchOutOfResources:        return "cudaErrorLaunchOutOfResources";
        case cudaErrorInvalidDeviceFunction:       return "cudaErrorInvalidDeviceFunction";
        case cudaErrorInvalidConfiguration:        return "cudaErrorInvalidConfiguration";
        case cudaErrorInvalidDevice:               return "cudaErrorInvalidDevice";
        case cudaErrorInvalidValue:                return "cudaErrorInvalidValue";
        case cudaErrorInvalidPitchValue:           return "cudaErrorInvalidPitchValue";
        case cudaErrorInvalidSymbol:               return "cudaErrorInvalidSymbol";
        case cudaErrorMapBufferObjectFailed:       return "cudaErrorMapBufferObjectFailed";
        case cudaErrorUnmapBufferObjectFailed:     return "cudaErrorUnmapBufferObjectFailed";
        case cudaErrorInvalidHostPointer:          return "cudaErrorInvalidHostPointer";
        case cudaErrorInvalidDevicePointer:        return "cudaErrorInvalidDevicePointer";
        case cudaErrorInvalidTexture:              return "cudaErrorInvalidTexture";
        case cudaErrorInvalidTextureBinding:       return "cudaErrorInvalidTextureBinding";
        case cudaErrorInvalidChannelDescriptor:    return "cudaErrorInvalidChannelDescriptor";
        case cudaErrorInvalidMemcpyDirection:      return "cudaErrorInvalidMemcpyDirection";
        case cudaErrorAddressOfConstant:           return "cudaErrorAddressOfConstant";
        case cudaErrorTextureFetchFailed:          return "cudaErrorTextureFetchFailed";
        case cudaErrorTextureNotBound:             return "cudaErrorTextureNotBound";
        case cudaErrorSynchronizationError:        return "cudaErrorSynchronizationError";
        case cudaErrorInvalidFilterSetting:        return "cudaErrorInvalidFilterSetting";
        case cudaErrorInvalidNormSetting:          return "cudaErrorInvalidNormSetting";
        case cudaErrorMixedDeviceExecution:        return "cudaErrorMixedDeviceExecution";
        case cudaErrorCudartUnloading:             return "cudaErrorCudartUnloading";
        case cudaErrorUnknown:                     return "cudaErrorUnknown";
        case cudaErrorNotYetImplemented:           return "cudaErrorNotYetImplemented";
        case cudaErrorMemoryValueTooLarge:         return "cudaErrorMemoryValueTooLarge";
        case cudaErrorInvalidResourceHandle:       return "cudaErrorInvalidResourceHandle";
        case cudaErrorNotReady:                    return "cudaErrorNotReady";
        case cudaErrorInsufficientDriver:          return "cudaErrorInsufficientDriver";
        case cudaErrorSetOnActiveProcess:          return "cudaErrorSetOnActiveProcess";
        case cudaErrorInvalidSurface:              return "cudaErrorInvalidSurface";
        case cudaErrorNoDevice:                    return "cudaErrorNoDevice";
        case cudaErrorECCUncorrectable:            return "cudaErrorECCUncorrectable";
        case cudaErrorSharedObjectSymbolNotFound:  return "cudaErrorSharedObjectSymbolNotFound";
        case cudaErrorSharedObjectInitFailed:      return "cudaErrorSharedObjectInitFailed";
        case cudaErrorUnsupportedLimit:            return "cudaErrorUnsupportedLimit";
        case cudaErrorDuplicateVariableName:       return "cudaErrorDuplicateVariableName";
        case cudaErrorDuplicateTextureName:        return "cudaErrorDuplicateTextureName";
        case cudaErrorDuplicateSurfaceName:        return "cudaErrorDuplicateSurfaceName";
        case cudaErrorDevicesUnavailable:          return "cudaErrorDevicesUnavailable";
        case cudaErrorInvalidKernelImage:          return "cudaErrorInvalidKernelImage";
        case cudaErrorNoKernelImageForDevice:      return "cudaErrorNoKernelImageForDevice";
        case cudaErrorIncompatibleDriverContext:   return "cudaErrorIncompatibleDriverContext";
        case cudaErrorPeerAccessAlreadyEnabled:    return "cudaErrorPeerAccessAlreadyEnabled";
        case cudaErrorPeerAccessNotEnabled:        return "cudaErrorPeerAccessNotEnabled";
        case cudaErrorDeviceAlreadyInUse:          return "cudaErrorDeviceAlreadyInUse";
        case cudaErrorProfilerDisabled:            return "cudaErrorProfilerDisabled";
        case cudaErrorProfilerNotInitialized:      return "cudaErrorProfilerNotInitialized";
        case cudaErrorProfilerAlreadyStarted:      return "cudaErrorProfilerAlreadyStarted";
        case cudaErrorProfilerAlreadyStopped:      return "cudaErrorProfilerAlreadyStopped";
        case cudaErrorAssert:                      return "cudaErrorAssert";
        case cudaErrorTooManyPeers:                return "cudaErrorTooManyPeers";
        case cudaErrorHostMemoryAlreadyRegistered: return "cudaErrorHostMemoryAlreadyRegistered";
        case cudaErrorHostMemoryNotRegistered:     return "cudaErrorHostMemoryNotRegistered";
        case cudaErrorStartupFailure:              return "cudaErrorStartupFailure";
        case cudaErrorApiFailureBase:              return "cudaErrorApiFailureBase";
        }
    return "<unknown>";
}

// CUDA Driver API errors
static const char* _cudaGetErrorEnum(CUresult error)
{
    switch (error)
    {
        case CUDA_SUCCESS:                              return "CUDA_SUCCESS";
        case CUDA_ERROR_INVALID_VALUE:                  return "CUDA_ERROR_INVALID_VALUE";
        case CUDA_ERROR_OUT_OF_MEMORY:                  return "CUDA_ERROR_OUT_OF_MEMORY";
        case CUDA_ERROR_NOT_INITIALIZED:                return "CUDA_ERROR_NOT_INITIALIZED";
        case CUDA_ERROR_DEINITIALIZED:                  return "CUDA_ERROR_DEINITIALIZED";
        case CUDA_ERROR_PROFILER_DISABLED:              return "CUDA_ERROR_PROFILER_DISABLED";
        case CUDA_ERROR_PROFILER_NOT_INITIALIZED:       return "CUDA_ERROR_PROFILER_NOT_INITIALIZED";
        case CUDA_ERROR_PROFILER_ALREADY_STARTED:       return "CUDA_ERROR_PROFILER_ALREADY_STARTED";
        case CUDA_ERROR_PROFILER_ALREADY_STOPPED:       return "CUDA_ERROR_PROFILER_ALREADY_STOPPED";
        case CUDA_ERROR_NO_DEVICE:                      return "CUDA_ERROR_NO_DEVICE";
        case CUDA_ERROR_INVALID_DEVICE:                 return "CUDA_ERROR_INVALID_DEVICE";
        case CUDA_ERROR_INVALID_IMAGE:                  return "CUDA_ERROR_INVALID_IMAGE";
        case CUDA_ERROR_INVALID_CONTEXT:                return "CUDA_ERROR_INVALID_CONTEXT";
        case CUDA_ERROR_CONTEXT_ALREADY_CURRENT:        return "CUDA_ERROR_CONTEXT_ALREADY_CURRENT";
        case CUDA_ERROR_MAP_FAILED:                     return "CUDA_ERROR_MAP_FAILED";
        case CUDA_ERROR_UNMAP_FAILED:                   return "CUDA_ERROR_UNMAP_FAILED";
        case CUDA_ERROR_ARRAY_IS_MAPPED:                return "CUDA_ERROR_ARRAY_IS_MAPPED";
        case CUDA_ERROR_ALREADY_MAPPED:                 return "CUDA_ERROR_ALREADY_MAPPED";
        case CUDA_ERROR_NO_BINARY_FOR_GPU:              return "CUDA_ERROR_NO_BINARY_FOR_GPU";
        case CUDA_ERROR_ALREADY_ACQUIRED:               return "CUDA_ERROR_ALREADY_ACQUIRED";
        case CUDA_ERROR_NOT_MAPPED:                     return "CUDA_ERROR_NOT_MAPPED";
        case CUDA_ERROR_NOT_MAPPED_AS_ARRAY:            return "CUDA_ERROR_NOT_MAPPED_AS_ARRAY";
        case CUDA_ERROR_NOT_MAPPED_AS_POINTER:          return "CUDA_ERROR_NOT_MAPPED_AS_POINTER";
        case CUDA_ERROR_ECC_UNCORRECTABLE:              return "CUDA_ERROR_ECC_UNCORRECTABLE";
        case CUDA_ERROR_UNSUPPORTED_LIMIT:              return "CUDA_ERROR_UNSUPPORTED_LIMIT";
        case CUDA_ERROR_CONTEXT_ALREADY_IN_USE:         return "CUDA_ERROR_CONTEXT_ALREADY_IN_USE";
        case CUDA_ERROR_INVALID_SOURCE:                 return "CUDA_ERROR_INVALID_SOURCE";
        case CUDA_ERROR_FILE_NOT_FOUND:                 return "CUDA_ERROR_FILE_NOT_FOUND";
        case CUDA_ERROR_SHARED_OBJECT_SYMBOL_NOT_FOUND: return "CUDA_ERROR_SHARED_OBJECT_SYMBOL_NOT_FOUND";
        case CUDA_ERROR_SHARED_OBJECT_INIT_FAILED:      return "CUDA_ERROR_SHARED_OBJECT_INIT_FAILED";
        case CUDA_ERROR_OPERATING_SYSTEM:               return "CUDA_ERROR_OPERATING_SYSTEM";
        case CUDA_ERROR_INVALID_HANDLE:                 return "CUDA_ERROR_INVALID_HANDLE";
        case CUDA_ERROR_NOT_FOUND:                      return "CUDA_ERROR_NOT_FOUND";
        case CUDA_ERROR_NOT_READY:                      return "CUDA_ERROR_NOT_READY";
        case CUDA_ERROR_LAUNCH_FAILED:                  return "CUDA_ERROR_LAUNCH_FAILED";
        case CUDA_ERROR_LAUNCH_OUT_OF_RESOURCES:        return "CUDA_ERROR_LAUNCH_OUT_OF_RESOURCES";
        case CUDA_ERROR_LAUNCH_TIMEOUT:                 return "CUDA_ERROR_LAUNCH_TIMEOUT";
        case CUDA_ERROR_LAUNCH_INCOMPATIBLE_TEXTURING:  return "CUDA_ERROR_LAUNCH_INCOMPATIBLE_TEXTURING";
        case CUDA_ERROR_PEER_ACCESS_ALREADY_ENABLED:    return "CUDA_ERROR_PEER_ACCESS_ALREADY_ENABLED";
        case CUDA_ERROR_PEER_ACCESS_NOT_ENABLED:        return "CUDA_ERROR_PEER_ACCESS_NOT_ENABLED";
        case CUDA_ERROR_PRIMARY_CONTEXT_ACTIVE:         return "CUDA_ERROR_PRIMARY_CONTEXT_ACTIVE";
        case CUDA_ERROR_CONTEXT_IS_DESTROYED:           return "CUDA_ERROR_CONTEXT_IS_DESTROYED";
        case CUDA_ERROR_ASSERT:                         return "CUDA_ERROR_ASSERT";
        case CUDA_ERROR_TOO_MANY_PEERS:                 return "CUDA_ERROR_TOO_MANY_PEERS";
        case CUDA_ERROR_HOST_MEMORY_ALREADY_REGISTERED: return "CUDA_ERROR_HOST_MEMORY_ALREADY_REGISTERED";
        case CUDA_ERROR_HOST_MEMORY_NOT_REGISTERED:     return "CUDA_ERROR_HOST_MEMORY_NOT_REGISTERED";
        case CUDA_ERROR_UNKNOWN:                        return "CUDA_ERROR_UNKNOWN";
    }
    return "<unknown>";
}

// cuBLAS API errors
static const char* _cudaGetErrorEnum(cublasStatus_t error)
{
    switch (error)
    {
        case CUBLAS_STATUS_SUCCESS:                    return "CUBLAS_STATUS_SUCCESS";
        case CUBLAS_STATUS_NOT_INITIALIZED:            return "CUBLAS_STATUS_NOT_INITIALIZED";
        case CUBLAS_STATUS_ALLOC_FAILED:               return "CUBLAS_STATUS_ALLOC_FAILED";
        case CUBLAS_STATUS_INVALID_VALUE:              return "CUBLAS_STATUS_INVALID_VALUE";
        case CUBLAS_STATUS_ARCH_MISMATCH:              return "CUBLAS_STATUS_ARCH_MISMATCH";
        case CUBLAS_STATUS_MAPPING_ERROR:              return "CUBLAS_STATUS_MAPPING_ERROR";
        case CUBLAS_STATUS_EXECUTION_FAILED:           return "CUBLAS_STATUS_EXECUTION_FAILED";
        case CUBLAS_STATUS_INTERNAL_ERROR:             return "CUBLAS_STATUS_INTERNAL_ERROR";
    }
    return "<unknown>";
}

// cuFFT API errors
static const char* _cudaGetErrorEnum(cufftResult error)
{
    switch (error)
    {
        case CUFFT_SUCCESS:                            return "CUFFT_SUCCESS";
        case CUFFT_INVALID_PLAN:                       return "CUFFT_INVALID_PLAN";
        case CUFFT_ALLOC_FAILED:                       return "CUFFT_ALLOC_FAILED";
        case CUFFT_INVALID_TYPE:                       return "CUFFT_INVALID_TYPE";
        case CUFFT_INVALID_VALUE:                      return "CUFFT_INVALID_VALUE";
        case CUFFT_INTERNAL_ERROR:                     return "CUFFT_INTERNAL_ERROR";
        case CUFFT_EXEC_FAILED:                        return "CUFFT_EXEC_FAILED";
        case CUFFT_SETUP_FAILED:                       return "CUFFT_SETUP_FAILED";
        case CUFFT_INVALID_SIZE:                       return "CUFFT_INVALID_SIZE";
        case CUFFT_UNALIGNED_DATA:                     return "CUFFT_UNALIGNED_DATA";
    }
    return "<unknown>";
}

// cuSPARSE API errors
static const char* _cudaGetErrorEnum(cusparseStatus_t error)
{
    switch (error)
    {
        case CUSPARSE_STATUS_SUCCESS:                  return "CUSPARSE_STATUS_SUCCESS";
        case CUSPARSE_STATUS_NOT_INITIALIZED:          return "CUSPARSE_STATUS_NOT_INITIALIZED";
        case CUSPARSE_STATUS_ALLOC_FAILED:             return "CUSPARSE_STATUS_ALLOC_FAILED";
        case CUSPARSE_STATUS_INVALID_VALUE:            return "CUSPARSE_STATUS_INVALID_VALUE";
        case CUSPARSE_STATUS_ARCH_MISMATCH:            return "CUSPARSE_STATUS_ARCH_MISMATCH";
        case CUSPARSE_STATUS_MAPPING_ERROR:            return "CUSPARSE_STATUS_MAPPING_ERROR";
        case CUSPARSE_STATUS_EXECUTION_FAILED:         return "CUSPARSE_STATUS_EXECUTION_FAILED";
        case CUSPARSE_STATUS_INTERNAL_ERROR:           return "CUSPARSE_STATUS_INTERNAL_ERROR";
        case CUSPARSE_STATUS_MATRIX_TYPE_NOT_SUPPORTED:return "CUSPARSE_STATUS_MATRIX_TYPE_NOT_SUPPORTED";
    }
    return "<unknown>";
}

// cuRAND API errors
static const char* _cudaGetErrorEnum(curandStatus_t error)
{
    switch (error)
    {
        case CURAND_STATUS_SUCCESS:                    return "CURAND_STATUS_SUCCESS";
        case CURAND_STATUS_VERSION_MISMATCH:           return "CURAND_STATUS_VERSION_MISMATCH";
        case CURAND_STATUS_NOT_INITIALIZED:            return "CURAND_STATUS_NOT_INITIALIZED";
        case CURAND_STATUS_ALLOCATION_FAILED:          return "CURAND_STATUS_ALLOCATION_FAILED";
        case CURAND_STATUS_TYPE_ERROR:                 return "CURAND_STATUS_TYPE_ERROR";
        case CURAND_STATUS_OUT_OF_RANGE:               return "CURAND_STATUS_OUT_OF_RANGE";
        case CURAND_STATUS_LENGTH_NOT_MULTIPLE:        return "CURAND_STATUS_LENGTH_NOT_MULTIPLE";
        case CURAND_STATUS_DOUBLE_PRECISION_REQUIRED:  return "CURAND_STATUS_DOUBLE_PRECISION_REQUIRED";
        case CURAND_STATUS_LAUNCH_FAILURE:             return "CURAND_STATUS_LAUNCH_FAILURE";
        case CURAND_STATUS_PREEXISTING_FAILURE:        return "CURAND_STATUS_PREEXISTING_FAILURE";
        case CURAND_STATUS_INITIALIZATION_FAILED:      return "CURAND_STATUS_INITIALIZATION_FAILED";
        case CURAND_STATUS_ARCH_MISMATCH:              return "CURAND_STATUS_ARCH_MISMATCH";
        case CURAND_STATUS_INTERNAL_ERROR:             return "CURAND_STATUS_INTERNAL_ERROR";
    }
    return "<unknown>";
}

// NPP API errors
static const char* _cudaGetErrorEnum(NppStatus error)
{
    switch (error)
    {
        case NPP_NOT_SUPPORTED_MODE_ERROR:             return "NPP_NOT_SUPPORTED_MODE_ERROR";
        case NPP_ROUND_MODE_NOT_SUPPORTED_ERROR:       return "NPP_ROUND_MODE_NOT_SUPPORTED_ERROR";
        case NPP_RESIZE_NO_OPERATION_ERROR:            return "NPP_RESIZE_NO_OPERATION_ERROR";
        case NPP_NOT_SUFFICIENT_COMPUTE_CAPABILITY:    return "NPP_NOT_SUFFICIENT_COMPUTE_CAPABILITY";
        case NPP_BAD_ARG_ERROR:                        return "NPP_BAD_ARG_ERROR";
        case NPP_LUT_NUMBER_OF_LEVELS_ERROR:           return "NPP_LUT_NUMBER_OF_LEVELS_ERROR";
        case NPP_TEXTURE_BIND_ERROR:                   return "NPP_TEXTURE_BIND_ERROR";
        case NPP_COEFF_ERROR:                          return "NPP_COEFF_ERROR";
        case NPP_RECT_ERROR:                           return "NPP_RECT_ERROR";
        case NPP_QUAD_ERROR:                           return "NPP_QUAD_ERROR";
        case NPP_WRONG_INTERSECTION_ROI_ERROR:         return "NPP_WRONG_INTERSECTION_ROI_ERROR";
        case NPP_NOT_EVEN_STEP_ERROR:                  return "NPP_NOT_EVEN_STEP_ERROR";
        case NPP_INTERPOLATION_ERROR:                  return "NPP_INTERPOLATION_ERROR";
        case NPP_RESIZE_FACTOR_ERROR:                  return "NPP_RESIZE_FACTOR_ERROR";
        case NPP_HAAR_CLASSIFIER_PIXEL_MATCH_ERROR:    return "NPP_HAAR_CLASSIFIER_PIXEL_MATCH_ERROR";
        case NPP_MEMFREE_ERR:                          return "NPP_MEMFREE_ERR";
        case NPP_MEMSET_ERR:                           return "NPP_MEMSET_ERR";
        case NPP_MEMCPY_ERROR:                         return "NPP_MEMCPY_ERROR";
        case NPP_MEM_ALLOC_ERR:                        return "NPP_MEM_ALLOC_ERR";
        case NPP_HISTO_NUMBER_OF_LEVELS_ERROR:         return "NPP_HISTO_NUMBER_OF_LEVELS_ERROR";
        case NPP_MIRROR_FLIP_ERR:                      return "NPP_MIRROR_FLIP_ERR";
        case NPP_INVALID_INPUT:                        return "NPP_INVALID_INPUT";
        case NPP_ALIGNMENT_ERROR:                      return "NPP_ALIGNMENT_ERROR";
        case NPP_STEP_ERROR:                           return "NPP_STEP_ERROR";
        case NPP_SIZE_ERROR:                           return "NPP_SIZE_ERROR";
        case NPP_POINTER_ERROR:                        return "NPP_POINTER_ERROR";
        case NPP_NULL_POINTER_ERROR:                   return "NPP_NULL_POINTER_ERROR";
        case NPP_CUDA_KERNEL_EXECUTION_ERROR:          return "NPP_CUDA_KERNEL_EXECUTION_ERROR";
        case NPP_NOT_IMPLEMENTED_ERROR:                return "NPP_NOT_IMPLEMENTED_ERROR";
        case NPP_ERROR:                                return "NPP_ERROR";
        case NPP_SUCCESS:                              return "NPP_SUCCESS";
        case NPP_WARNING:                              return "NPP_WARNING";
        case NPP_WRONG_INTERSECTION_QUAD_WARNING:      return "NPP_WRONG_INTERSECTION_QUAD_WARNING";
        case NPP_MISALIGNED_DST_ROI_WARNING:           return "NPP_MISALIGNED_DST_ROI_WARNING";
        case NPP_AFFINE_QUAD_INCORRECT_WARNING:        return "NPP_AFFINE_QUAD_INCORRECT_WARNING";
        case NPP_DOUBLE_SIZE_WARNING:                  return "NPP_DOUBLE_SIZE_WARNING";
        case NPP_ODD_ROI_WARNING:                      return "NPP_ODD_ROI_WARNING";
        case NPP_WRONG_INTERSECTION_ROI_WARNING:       return "NPP_WRONG_INTERSECTION_ROI_WARNING";
    }
    return "<unknown>";
}

template< typename T >
void check(T result, char const * const func, const char * const file, int const line)
{
    if (result)
    {
        std::stringstream ss;
        std::string msg("CUDA error at ");
        msg += file;
        msg += ":";
        ss << line;
        msg += ss.str();
        msg += " code=";
        ss << static_cast<unsigned int>(result);
        msg += ss.str();
        msg += " (";
        msg += _cudaGetErrorEnum(result);
        msg += ") \"";
        msg += func;
        msg += "\"";
        //throw msg;
        std::cerr  << msg;
    }
}

    // This will output the proper CUDA error strings in the event that a CUDA host call returns an error
    #define checkCudaErrors(val)           check ( (val), #val, __FILE__, __LINE__ )

    inline void __checkCudaErrors( cudaError err, const char *file, const int line )
    {
        if( cudaSuccess != err) {
            fprintf(stderr, "%s(%i) : CUDA Runtime API error %d: %s.\n",
                    file, line, (int)err, cudaGetErrorString( err ) );
            exit(-1);
        }
    }

    // This will output the proper error string when calling cudaGetLastError
    #define getLastCudaError(msg)      __getLastCudaError (msg, __FILE__, __LINE__)

    inline void __getLastCudaError( const char *errorMessage, const char *file, const int line )
    {
        cudaError_t err = cudaGetLastError();
        if( cudaSuccess != err) {
            fprintf(stderr, "%s(%i) : getLastCudaError() CUDA error : %s : (%d) %s.\n",
                    file, line, errorMessage, (int)err, cudaGetErrorString( err ) );
            exit(-1);
        }
    }

#ifndef MAX
#define MAX(a,b) (a > b ? a : b)
#endif

    // Beginning of GPU Architecture definitions
    inline int _ConvertSMVer2Cores(int major, int minor)
    {
        // Defines for GPU Architecture types (using the SM version to determine the # of cores per SM
        typedef struct {
            int SM; // 0xMm (hexidecimal notation), M = SM Major version, and m = SM minor version
            int Cores;
        } sSMtoCores;

        sSMtoCores nGpuArchCoresPerSM[] = 
            { { 0x10,  8 }, // Tesla Generation (SM 1.0) G80 class
            { 0x11,  8 }, // Tesla Generation (SM 1.1) G8x class
            { 0x12,  8 }, // Tesla Generation (SM 1.2) G9x class
            { 0x13,  8 }, // Tesla Generation (SM 1.3) GT200 class
            { 0x20, 32 }, // Fermi Generation (SM 2.0) GF100 class
            { 0x21, 48 }, // Fermi Generation (SM 2.1) GF10x class
            { 0x30, 192}, // Fermi Generation (SM 3.0) GK10x class
            {   -1, -1 }
        };

        int index = 0;
        while (nGpuArchCoresPerSM[index].SM != -1) {
            if (nGpuArchCoresPerSM[index].SM == ((major << 4) + minor) ) {
                return nGpuArchCoresPerSM[index].Cores;
            }
            index++;
        }
        printf("MapSMtoCores undefined SM %d.%d is undefined (please update to the latest SDK)!\n", major, minor);
        return -1;
    }
    // end of GPU Architecture definitions

    // General GPU Device CUDA Initialization
    inline int gpuDeviceInit(int devID)
    {
        int deviceCount;
        checkCudaErrors(cudaGetDeviceCount(&deviceCount));

        if (deviceCount == 0)
        {
            fprintf(stderr, "gpuDeviceInit() CUDA error: no devices supporting CUDA.\n");
            exit(-1);
        }

        if (devID < 0)
           devID = 0;
            
        if (devID > deviceCount-1)
        {
            fprintf(stderr, "\n");
            fprintf(stderr, ">> %d CUDA capable GPU device(s) detected. <<\n", deviceCount);
            fprintf(stderr, ">> gpuDeviceInit (-device=%d) is not a valid GPU device. <<\n", devID);
            fprintf(stderr, "\n");
            return -devID;
        }

        cudaDeviceProp deviceProp;
        checkCudaErrors( cudaGetDeviceProperties(&deviceProp, devID) );

        if (deviceProp.major < 1)
        {
            fprintf(stderr, "gpuDeviceInit(): GPU device does not support CUDA.\n");
            exit(-1);                                                  
        }
        
        checkCudaErrors( cudaSetDevice(devID) );
        printf("gpuDeviceInit() CUDA Device [%d]: \"%s\n", devID, deviceProp.name);

        return devID;
    }

    // This function returns the best GPU (with maximum GFLOPS)
    inline int gpuGetMaxGflopsDeviceId()
    {
        int current_device     = 0, sm_per_multiproc  = 0;
        int max_compute_perf   = 0, max_perf_device   = 0;
        int device_count       = 0, best_SM_arch      = 0;
        cudaDeviceProp deviceProp;
        cudaGetDeviceCount( &device_count );

        // Find the best major SM Architecture GPU device
        while (current_device < device_count)
        {
            cudaGetDeviceProperties( &deviceProp, current_device );
            if (deviceProp.major > 0 && deviceProp.major < 9999)
            {
                best_SM_arch = MAX(best_SM_arch, deviceProp.major);
            }
            current_device++;
        }

        // Find the best CUDA capable GPU device
        current_device = 0;
        while( current_device < device_count )
        {
            cudaGetDeviceProperties( &deviceProp, current_device );
            if (deviceProp.major == 9999 && deviceProp.minor == 9999)
            {
                sm_per_multiproc = 1;
            }
            else
            {
                sm_per_multiproc = _ConvertSMVer2Cores(deviceProp.major, deviceProp.minor);
            }
            
            int compute_perf  = deviceProp.multiProcessorCount * sm_per_multiproc * deviceProp.clockRate;
            
        if( compute_perf  > max_compute_perf )
        {
                // If we find GPU with SM major > 2, search only these
                if ( best_SM_arch > 2 )
                {
                    // If our device==dest_SM_arch, choose this, or else pass
                    if (deviceProp.major == best_SM_arch)
                    {
                        max_compute_perf  = compute_perf;
                        max_perf_device   = current_device;
                     }
                }
                else
                {
                    max_compute_perf  = compute_perf;
                    max_perf_device   = current_device;
                 }
            }
            ++current_device;
        }
        return max_perf_device;
    }


    // Initialization code to find the best CUDA Device
    inline int findCudaDevice(int argc, const char **argv)
    {
        cudaDeviceProp deviceProp;
        int devID = 0;
        // If the command-line has a device number specified, use it
        if (checkCmdLineFlag(argc, argv, "device"))
        {
            devID = getCmdLineArgumentInt(argc, argv, "device=");
            if (devID < 0)
            {
                printf("Invalid command line parameter\n ");
                exit(-1);
            }
            else
            {
                devID = gpuDeviceInit(devID);
                if (devID < 0)
                {
                    printf("exiting...\n");
                    exit(EXIT_FAILURE);
                }
            }
        }
        else
        {
            // Otherwise pick the device with highest Gflops/s
            devID = gpuGetMaxGflopsDeviceId();
            checkCudaErrors( cudaSetDevice( devID ) );
            checkCudaErrors( cudaGetDeviceProperties(&deviceProp, devID) );
            printf("GPU Device %d: \"%s\" with compute capability %d.%d\n\n", devID, deviceProp.name, deviceProp.major, deviceProp.minor);
        }
        return devID;
    }
// end of CUDA Helper Functions

#endif
