# Supplementary material for: Fast Acceleration of 2D Wave Propagation Simulations Using Modern Computational Accelerators
Source: PLoS One. 2014 Jan 30;9(1):e86484. doi: 10.1371/journal.pone.0086484 (PMC3907428; doi:10.1371/journal.pone.0086484)
Supplement: Software S1 — Software Package containing all the implementations. (ZIP) [file pone.0086484.s001.zip › SourceCodeandInputFiles-PlosONE/7-Kepler-OpenACC/code/1024/Makefile]

all:
	gcc -O2 brdr2d.c -lm  -o brdr2d_seq.exe
acc_opencl:
	rm *hmp*  &
	hmpp --openacc-target=OPENCL gcc -O3 -lOpenCL -o brdr2d_acccl.exe brdr2d.c 
acc_cuda:
	rm *hmp* &
	hmpp --openacc-target=CUDA gcc -O3 -o brdr2d_acccuda.exe brdr2d.c
run:
	./brdr2d.exe
clean:
	rm brdr2d.exe
