# Supplementary material for: Fast Acceleration of 2D Wave Propagation Simulations Using Modern Computational Accelerators
Source: PLoS One. 2014 Jan 30;9(1):e86484. doi: 10.1371/journal.pone.0086484 (PMC3907428; doi:10.1371/journal.pone.0086484)
Supplement: Software S1 — Software Package containing all the implementations. (ZIP) [file pone.0086484.s001.zip › SourceCodeandInputFiles-PlosONE/7-Kepler-OpenACC/Results/CUDA-Target-Results/2048.txt]

Initializing ... 
Initializing constant array ... 
Initializing derivative array ... 
Initializing data array ... 
Initializing block matrix ... 
Establishing initial conditions for spiral wave ... 
b1: 973, b2: 1117, middley: 1024 
**********************************************************

Model parameters: 
                 tfinal (msec): 100.00
                     dt (msec): 0.0031
                        Nsteps:   32000.00
                       Lx (cm): 10.00
                       dx (cm): 0.0049
                            Nx: 2048
                       Ly (cm): 10.00
                       dy (cm): 0.0049
                            Ny: 2048
        dt/[dx*dy] (msec/cm^2): 131.0720

                msec per write: 1.000
              Nsteps per write: 320
Spatial rate for write (nodes): 1
              datafile dx (cm): 0.0049
              datafile dy (cm): 0.0049
         datafile Nx (columns): 2048
            datafile Ny (rows): 2048

        Nsteps per user update: 1600
              msec user update: 5.000
   Monitor this node [mNx,mNy]: 1024, 1024


BR Constants: 
    gK1 (mmho/cm^2): 0.350
    gNa (mmho/cm^2): 15.000
           ENa (mV): 40.000
    gx1 (mmho/cm^2): 0.800
     gs (mmho/cm^2): 0.090
       Cm (uF/cm^2): 1.000
      kCa (msec^-1): 0.070
   gNaC (mmho/cm^2): 0.000
  Dpara (cm^2/msec): 0.000760
Dperpen (cm^2/msec): 0.000380
    theta (degrees): 33.000
   sigma (unitless): 0.600
       A (unitless): 1.000


Mesh Ratios: 
(dx*dy)/dt [0.00763 (cm^2/msec)] should be greater than 4*Dpara [0.00304 (cm^2/msec)].
(dx*dy)/dt [0.00763 (cm^2/msec)] should be greater than 4*Dperpen [0.00152 (cm^2/msec)].


Diffusion Tensor: 
 D11 (cm^2/msec): 0.000647
 D12 (cm^2/msec): 0.000174
 D21 (cm^2/msec): 0.000174
 D22 (cm^2/msec): 0.000493


Laplacian Multipliers: 
 Dp11 (msec^-1): 27.1489
 Dp12 (msec^-1): 3.6401
 Dp21 (msec^-1): 3.6401
 Dp22 (msec^-1): 20.6662

 Af=0
 Initializing the A field as a homogenous distribution, A=1.000 

Initial conditions set for spiral wave.

Block information: 
       icewidth (cm): 0.2500 
       icbwidth (cm): 0.4500 
    iclengthact (cm): 8.5000 
  iclengthblock (cm): 9.2500 
          icewidthn : 52 
          icbwidthn : 93 
       iclengthactn : 1740 
     iclengthblockn : 1894 
       blocktimenum : 1 
   blocktimes (msec): 65.00 


Initial Conditions: 
        Vm (mV): -20.000
  IK1 (uA/cm^2): 0.000
  Ix1 (uA/cm^2): 0.000
  x1 (unitless): 0.009
  INa (uA/cm^2): 0.000
   m (unitless): 1.000
   h (unitless): 0.947
   Is (uA/cm^2): 0.000
   d (unitless): 0.004
   f (unitless): 1.000
   Cai (mole/L): 2.000e-07

End conditions: Slab


Variables to save to disk: 
    Vm
**********************************************************
Opening files ... 
Writing initial conditions ... 
Entering time loop ... 
5.0000e+00 msec, Vm(1024,1024): -11.97 mV
1.0000e+01 msec, Vm(1024,1024): -26.54 mV
1.5000e+01 msec, Vm(1024,1024): -35.61 mV
2.0000e+01 msec, Vm(1024,1024): -42.57 mV
2.5000e+01 msec, Vm(1024,1024): -48.41 mV
3.0000e+01 msec, Vm(1024,1024): -53.57 mV
3.5000e+01 msec, Vm(1024,1024): -58.29 mV
4.0000e+01 msec, Vm(1024,1024): -62.67 mV
4.5000e+01 msec, Vm(1024,1024): -66.72 mV
5.0000e+01 msec, Vm(1024,1024): -70.41 mV
5.5000e+01 msec, Vm(1024,1024): -73.72 mV
6.0000e+01 msec, Vm(1024,1024): -76.60 mV
6.5000e+01 msec, Vm(1024,1024): -79.04 mV
7.0000e+01 msec, Vm(1024,1024): -81.00 mV
7.5000e+01 msec, Vm(1024,1024): -82.59 mV
8.0000e+01 msec, Vm(1024,1024): -83.82 mV
8.5000e+01 msec, Vm(1024,1024): -84.75 mV
9.0000e+01 msec, Vm(1024,1024): -85.43 mV
9.5000e+01 msec, Vm(1024,1024): -85.91 mV
1.0000e+02 msec, Vm(1024,1024): -86.23 mV
total time is 1195.99

Simulation Finished!
Saving final conditions...

         tfinal: 100.000 msec
     Final time: 100.003 msec
         Nsteps:   32000.00
Number of steps: 32001
             Nx: 2048
             Ny: 2048
