# Supplementary material for: Fast Acceleration of 2D Wave Propagation Simulations Using Modern Computational Accelerators
Source: PLoS One. 2014 Jan 30;9(1):e86484. doi: 10.1371/journal.pone.0086484 (PMC3907428; doi:10.1371/journal.pone.0086484)
Supplement: Software S1 — Software Package containing all the implementations. (ZIP) [file pone.0086484.s001.zip › SourceCodeandInputFiles-PlosONE/7-Kepler-OpenACC/Results/CUDA-Target-Results/512.txt]

Initializing ... 
Initializing constant array ... 
Initializing derivative array ... 
Initializing data array ... 
Initializing block matrix ... 
Establishing initial conditions for spiral wave ... 
b1: 243, b2: 280, middley: 256 
**********************************************************

Model parameters: 
                 tfinal (msec): 100.00
                     dt (msec): 0.0250
                        Nsteps:    4000.00
                       Lx (cm): 10.00
                       dx (cm): 0.0195
                            Nx: 512
                       Ly (cm): 10.00
                       dy (cm): 0.0195
                            Ny: 512
        dt/[dx*dy] (msec/cm^2): 65.5360

                msec per write: 1.000
              Nsteps per write: 40
Spatial rate for write (nodes): 1
              datafile dx (cm): 0.0195
              datafile dy (cm): 0.0195
         datafile Nx (columns): 512
            datafile Ny (rows): 512

        Nsteps per user update: 200
              msec user update: 5.000
   Monitor this node [mNx,mNy]: 256, 256


BR Constants: 
    gK1 (mmho/cm^2): 0.350
    gNa (mmho/cm^2): 15.000
           ENa (mV): 40.000
    gx1 (mmho/cm^2): 0.800
     gs (mmho/cm^2): 0.090
       Cm (uF/cm^2): 1.000
      kCa (msec^-1): 0.070
   gNaC (mmho/cm^2): 0.000
  Dpara (cm^2/msec): 0.000760
Dperpen (cm^2/msec): 0.000380
    theta (degrees): 33.000
   sigma (unitless): 0.600
       A (unitless): 1.000


Mesh Ratios: 
(dx*dy)/dt [0.01526 (cm^2/msec)] should be greater than 4*Dpara [0.00304 (cm^2/msec)].
(dx*dy)/dt [0.01526 (cm^2/msec)] should be greater than 4*Dperpen [0.00152 (cm^2/msec)].


Diffusion Tensor: 
 D11 (cm^2/msec): 0.000647
 D12 (cm^2/msec): 0.000174
 D21 (cm^2/msec): 0.000174
 D22 (cm^2/msec): 0.000493


Laplacian Multipliers: 
 Dp11 (msec^-1): 1.6968
 Dp12 (msec^-1): 0.2275
 Dp21 (msec^-1): 0.2275
 Dp22 (msec^-1): 1.2916

 Af=0
 Initializing the A field as a homogenous distribution, A=1.000 

Initial conditions set for spiral wave.

Block information: 
       icewidth (cm): 0.2500 
       icbwidth (cm): 0.4500 
    iclengthact (cm): 8.5000 
  iclengthblock (cm): 9.2500 
          icewidthn : 14 
          icbwidthn : 24 
       iclengthactn : 435 
     iclengthblockn : 473 
       blocktimenum : 1 
   blocktimes (msec): 65.00 


Initial Conditions: 
        Vm (mV): -20.000
  IK1 (uA/cm^2): 0.000
  Ix1 (uA/cm^2): 0.000
  x1 (unitless): 0.009
  INa (uA/cm^2): 0.000
   m (unitless): 1.000
   h (unitless): 0.947
   Is (uA/cm^2): 0.000
   d (unitless): 0.004
   f (unitless): 1.000
   Cai (mole/L): 2.000e-07

End conditions: Slab


Variables to save to disk: 
    Vm
**********************************************************
Opening files ... 
Writing initial conditions ... 
Entering time loop ... 
5.0000e+00 msec, Vm(256,256): -8.64 mV
1.0000e+01 msec, Vm(256,256): -23.79 mV
1.5000e+01 msec, Vm(256,256): -32.92 mV
2.0000e+01 msec, Vm(256,256): -39.93 mV
2.5000e+01 msec, Vm(256,256): -45.86 mV
3.0000e+01 msec, Vm(256,256): -51.21 mV
3.5000e+01 msec, Vm(256,256): -56.17 mV
4.0000e+01 msec, Vm(256,256): -60.81 mV
4.5000e+01 msec, Vm(256,256): -65.12 mV
5.0000e+01 msec, Vm(256,256): -69.09 mV
5.5000e+01 msec, Vm(256,256): -72.64 mV
6.0000e+01 msec, Vm(256,256): -75.75 mV
6.5000e+01 msec, Vm(256,256): -78.39 mV
7.0000e+01 msec, Vm(256,256): -80.51 mV
7.5000e+01 msec, Vm(256,256): -82.23 mV
8.0000e+01 msec, Vm(256,256): -83.57 mV
8.5000e+01 msec, Vm(256,256): -84.57 mV
9.0000e+01 msec, Vm(256,256): -85.30 mV
9.5000e+01 msec, Vm(256,256): -85.82 mV
1.0000e+02 msec, Vm(256,256): -86.17 mV
total time is 22.33

Simulation Finished!
Saving final conditions...

         tfinal: 100.000 msec
     Final time: 100.000 msec
         Nsteps:    4000.00
Number of steps: 4000
             Nx: 512
             Ny: 512
