# Supplementary material for: Fast Acceleration of 2D Wave Propagation Simulations Using Modern Computational Accelerators
Source: PLoS One. 2014 Jan 30;9(1):e86484. doi: 10.1371/journal.pone.0086484 (PMC3907428; doi:10.1371/journal.pone.0086484)
Supplement: Software S1 — Software Package containing all the implementations. (ZIP) [file pone.0086484.s001.zip › SourceCodeandInputFiles-PlosONE/10-MIC-OpenMP/Code/256/Makefile]

All:
	icc brdr2d-OpenMP.c -mmic  -openmp -openmp-report2  -O3 -vec-report6 -o brdr2d-256-OpenMP.exe
