# Supplementary material for: Fast Acceleration of 2D Wave Propagation Simulations Using Modern Computational Accelerators
Source: PLoS One. 2014 Jan 30;9(1):e86484. doi: 10.1371/journal.pone.0086484 (PMC3907428; doi:10.1371/journal.pone.0086484)
Supplement: Software S1 — Software Package containing all the implementations. (ZIP) [file pone.0086484.s001.zip › SourceCodeandInputFiles-PlosONE/10-MIC-OpenMP/Code/2048/brdr2dtask.dat]

/* Contants for BR 2D Model */
/* watanabe5: dt=0.03 msec; dx=0.0125 cm  */
100        tfinal  (msec) 
0.003125      dt      (msec)  0.025
10.0        Lx      (cm) 10
2048         Nx      (unitless integer) 400
10.0        Ly      (cm)
2048         Ny      (unitless integer)
0.35	   gK1     (mmho/cm^2)
15.0	   gNa     (mmho/cm^2) 15.0
40.0	   ENa     (mV)
0.8	   gx1     (mmho/cm^2)
0.09       gs      (mmho/cm^2) 0.09
1.0	   Cm      (uF/cm^2)
0.07       kCa     (msec^-1)
0.0        gNaC    (mmho/cm^2)  No gNaC in BRDR!
0.00076    Dpara   (cm^2/msec)  0.00076 might be most accurate for ventricular tissue (fast2). Rick uses 0.0006, Courtemanche3 used 0.001
0.00038    Dperpen (cm^2/msec)
33.0       theta   (degrees)
0.60       sigma   (unitless) time constant multiplier for Ca+2 current gates d & f
1.0        A       (unitless) multiplier for potassium current (IK1).

/* Initial Conditions for BR Model */
/*                                 */
-80          Vm	(mV)
2.0e-07	     Cai    (mole/L)
1            ic type (0 for normal ics, 1 for spiral ics, 2 for read from file br2dfc.dat)

/* Block stuff */
/*             */
0.25      ic bar width excited (cm)
0.45      ic bar width passive block (cm)
8.50      ic excited length (cm)
9.25      ic passive block length (cm)
1         number of block times
65.0      block times (msec)  off,on,off,on,etc...  46

/* Stimuli */
/*         */
0       number of stimulus applications, 0 for none (ie: number of times)
70      stimulus amplitude (uA/cm^2)
0.5     stimulus interval (msec)
0.05    stimsize1, stimulus size (cm). ie: radius of point stimulus or length of line stimulus
0.5     stimsize2, stimulus size (cm). ie: width of bar stimulus. Required but not used for point and line stimuli.
10000   stimulus times (msec)  use 138 for sigma=0.67     1 100

/* write to datafiles          */
/*                             */
1.0      msecW       msec per write to datafiles
1.0      wdN         spatial sampling in x and y direction

/* Update user on simulation progress every msecRP msec  */
/*                                                       */
5   msecRP      (msec)
-2  mNx         x index of node to monitor [1 for first, -1 for last, -2 for middle, otherwise anything b/w 1 and Nx]
-2  mNy         y index of node to monitor [1 for first, -1 for last, -2 for middle, otherwise anything b/w 1 and Ny]

/* Boundary Conditions  */
/* 1=slab, 2=cylinder   */
1                       BC       (Flag)

/* Field files */
/* 1=read associated field data from file, 0=do not read associated field data */
0   A: IK1 multiplier. filename is "A.field"

/* Data to save to disk  */
/* 0=do not write to disk, 1=write to disk   */
1   0-Vm
0   1-dVmdt
0   2-IK1
0   3-Ix1
0   4-x1
0   5-INa
0   6-m
0   7-h
0   8-Is
0   9-d
0   10-f
0   11-Cai
0   12-Isum
0   13-Diff
